# Supplementary material for: Identification of genes preferentially expressed in wild strawberry receptacle fruit and demonstration of their promoter activities
Source: Hortic Res. 2019 May 1;6:50. doi: 10.1038/s41438-019-0134-6 (PMC6491448; doi:10.1038/s41438-019-0134-6)
Supplement: Supplementary file 3 — Dataset S1 [file 41438_2019_134_MOESM3_ESM.xls]

## Sheet: RPKM
Dataset S1. RPKM data for 589 receptacle preferentially-expressed genes identified via differential expression analyses
Gene #	Receptacle 6_7	Cortex 1	Cortex 2	Cortex 3	Cortex 4	Cortex 5	Pith 1	Pith 2	Pith 3	Pith 4	Pith 5	Receptacle_Green	Receptacle_White	Wall 1	Wall 2	Wall 3	Wall 4	Wall 5	Ovule 1	Seed 2	Ghost 3	Ghost 4	Ghost 5	Embryo 3	Embryo 4	Embryo 5	Leaf	Seedling	Anther 6_7	Anther 7_8	Anther 9	Anther 10	Anther 11	Anther 12	Microspore 10	Pollen	Flower 1_4	Perianth 5_6	Carpel 7_8	Carpel 9	Carpel 10	Carpel 12	Style 1	Style 2
gene18413	617.806	34003	32289	32632.9	38247.4	24861.8	40896.7	38668.3	18914.3	23066.3	20990.3	47468.5	29282	4670.64	5351.77	5331.85	6897.33	11658.4	1311.65	2434.47	2408.8	7543	12361	1148.42	3505.01	10922.1	5017.53	3216.44	105.715	2208.28	2426.35	2282.26	2834.1	3357.8	103.248	181.474	1380.24	921.761	1203.71	830.177	991.99	5705.56	8281	14150.4
gene00310	18.7888	816.927	10094.8	17422.4	39804.1	61941.3	1233	15870.6	21346.4	35415.9	28381.1	60007.8	75572.7	33.727	104.448	368.959	603.888	2998.7	8.38086	21.6075	99.813	641.796	4360.82	15.0716	7.54721	717.99	217.506	11749.9	11.1404	14.2895	77.5927	153.617	330.875	120.315	45.4967	1.36186	13.6657	174.161	14.2516	11.9762	15.558	102.465	1085.73	1600.29
gene14096	212.634	40655.3	18589.1	10310.8	15512.8	4972.8	58604.9	35866.2	17783.1	16662.6	17222.9	12292.2	8222.48	721.257	804.935	795.541	1133.95	1943.97	127.357	684.124	1710.64	3282.02	6441.12	43.4334	27.9725	20.5442	895.182	1383.21	6.37148	150.333	1028.09	1781.82	3004.05	1516.67	8.62663	6.48824	22.2924	9.47471	225.234	342.759	229.801	334.301	55.6432	86.0146
gene09178	251.196	2273.9	3010.04	6993.67	8842.62	13934.4	1634.57	1061.85	5377.81	6409.39	5893.6	12308.8	54527.7	982.489	1981.28	1853.66	1188.01	408.996	3010.19	5565.49	3334.84	3194.07	1168.76	174.614	135.319	37.1184	103.929	74.8832	59.1034	269.459	110.411	114.745	51.1043	3.73896	13.5046	0.181311	36.5666	173.655	316.708	269.543	145.383	600.684	89.8541	44.0704
gene21624	88.0651	4617.66	8690.47	14646.2	11488.7	8435.97	11489.8	12865	15704.5	18868.8	17286.7	4558.97	8371.27	21.6269	11.9161	32.8793	53.0456	388.459	10.7561	13.1363	8.04203	7.13888	16.5361	0.587827	4.11752	8.66075	28.3576	21.5255	16.9584	15.1045	149.691	83.485	108.044	16.2764	9.57105	0.210435	7.67673	5.42413	13.0445	5.52985	3.13533	27.6335	16.1109	17.6521
gene19774	209.169	4374.86	5791.49	7058.92	8610.4	5014.54	6893.61	6672.39	11167.1	10887.5	11027.3	4469.2	4629.5	167.767	309.125	138.317	101.461	183.44	46.8446	113.171	210.289	455.764	582.348	11.5683	23.2184	30.1694	131.34	38.0329	14.8351	254.024	166.688	161.014	108.237	304.843	2.29717	0.57397	49.0883	23.1645	245.064	277.399	122.347	155.078	62.2492	60.7587
gene22714	917.466	4785.16	5134.55	2279.81	2148.48	1370.57	4732.93	7217.3	3495.86	2947.3	3221.58	2041.7	91.4595	675.702	774.445	275.077	108.064	120.764	1601.67	1323.19	221.512	55.893	88.4029	192.539	1672.15	1808.52	671.457	362.491	432.328	1397.74	1393.67	1166.42	290.048	88.2087	135.695	1.68688	404.148	549.859	1226.16	1102.29	624	954.299	215.736	41.001
gene20927	64.1539	1705.49	1602.1	1290.26	1758.56	1849.02	2895.95	2728.42	2290.36	2681.48	2485.92	3882.07	3277.08	817.027	1452.79	1246.97	971.449	990.125	394.036	632.228	272.236	265.237	182.544	74.2697	80.1366	6.9283	550.014	1639.1	15.5288	202.319	439.459	692.82	234.797	40.516	39.7391	3.22827	28.143	89.3322	206.437	322.2	566.578	854.369	248.922	2129.7
gene11335	121.148	959.091	1248.53	1714.71	2125.87	1775.18	1135.09	1464.37	2022.88	2291.98	2157.43	2032.35	2129.07	312.539	483.604	421.596	353.318	477.289	455.81	497.524	429.65	418.715	432.063	556.057	464.792	237.957	403.868	286.236	95.6561	382.28	214.538	283.925	361.588	185.52	61.3228	1.62077	135.016	105.235	391.453	392.727	387.967	470.007	409.988	306.484
gene01986	247.446	1364.53	1182.52	1223.14	1157.86	902.662	1181.16	1102.07	2060.57	2462.6	2261.58	2934.52	17.9826	585.205	485.929	164.367	17.5841	10.2455	829.628	232.734	13.9385	51.7226	5.16251	93.6166	261.792	22.8183	532.132	355.266	92.5551	729.786	749.845	709.645	106.991	10.9276	46.2816	0.102989	239.074	280.212	1935.84	2326.88	897.087	1982.4	58.0508	5.87282
gene04091	6.63304	0.176633	0.221057	12.0795	241.135	653.539	0.306045	0.619446	5.42222	7.61682	6.51952	399.696	17896.4	0.245134	0.0482663	2.76147	0.819764	0.179793	0.198088	0.305196	0.970279	0.240785	0.0258272	5.04092	0.750515	0.512102	0.433333	93.0822	11.0888	0.0429943	4.98846	0.105022	0.0619958	0.0650277	7.41567	0.0314838	10.3228	9.99239	0.109714	4.65442	0.025838	3.0059	4.17907	9.13444
gene11327	123.695	264.36	600.315	1066.93	2123.46	1643.75	238.191	1166.87	1407.26	2001.97	1704.62	2675.91	2118.04	174.753	344.158	357.64	319.311	411.644	267.332	287.854	219.539	367.221	563.501	69.3656	204.353	187.425	302.24	681.348	77.8662	165.46	260.106	162.805	160.619	125.205	38.0778	0.706077	180.591	125.881	393.799	325.411	244.708	241.175	143.42	296.02
gene24665	16.2009	827.535	4318.36	4699.87	1533.82	640.897	1286.88	1105.14	1488.56	457.232	972.893	1450.69	213.587	42.6836	95.6408	67.7333	64.8228	52.2456	328.852	2035.59	1563.39	902.429	427.342	22.1288	5.96097	16.5317	167.218	8.65247	8.62036	23.1404	37.3258	38.8614	39.6749	14.8037	9.73269	0.0885348	22.7354	36.8007	29.3811	45.8716	168.013	94.3581	15.0964	42.1685
gene15283	10.7434	204.235	277.8	529.967	897.664	779.985	280.574	1317.31	1783.75	1637.58	1710.66	1609.56	1322.32	246.297	539.583	534.925	481.983	676.935	227.15	469.761	563.946	422.978	449.975	23.0568	3.51744	4.08338	223.568	209.071	24.5693	52.4039	147.891	147.464	447.435	392.845	24.0028	3.91226	19.1452	39.2011	12.5157	6.87522	24.7563	364	1159.53	719.469
gene21346	6.7382	429.574	2383.76	2342.81	1099.48	333.681	796.172	496.537	753.491	235.543	494.517	799.657	439.209	31.8851	102.945	98.0945	152.889	183.516	507.845	2879.53	1666.3	916.862	443.366	74.7382	4.42547	1.53772	207.427	10.3869	4.61376	24.9674	389.348	432.91	124.484	7.85566	11.5638	0.123696	21.0334	21.4167	25.1743	80.2308	244.134	87.0983	17.1147	37.5069
gene22465	126.54	556.646	484.734	555.135	860.001	938.549	822.98	628.577	982.109	1261.24	1121.68	1419.67	553.758	424.538	417.388	390.024	302.33	256.292	520.108	550.232	299.477	186.041	164.303	51.35	64.52	36.0682	510.298	157.751	72.8152	237.196	227.251	278.328	294.112	135.551	33.4565	7.3815	79.3733	143.408	189.921	244.056	235.703	589.758	332.641	93.674
gene23387	20.8068	773.496	1652.45	2496.33	2469.99	1478.82	608.905	2804.37	1855.07	1865.54	1860.31	1386.18	14.4441	4.90267	8.96425	7.04686	0.66002	1.33341	0.154278	1.0806	0.119483	0.0729122	0	0	0	0	24.8123	8.34962	10.1465	3.82166	26.765	1.60858	5.0069	2.41154	3.89365	0	12.9523	5.65082	11.2468	0.96812	0.574639	13.2866	0	7.87709
gene19619	45.9841	225.436	592.592	1270.91	1868.03	777.163	272.341	885.114	1698.22	1957.3	1827.76	2468.94	71.0625	13.852	13.5028	7.34052	14.4654	20.4882	498.733	389.082	54.3932	152.842	167.813	107.858	301.006	341.111	910.723	165.565	23.7218	168.159	402.782	225.56	48.4416	4.84026	17.6573	0.117834	61.9039	81.626	98.4753	30.1211	60.3607	81.5127	9.99773	4.41614
gene15193	47.1942	806.478	879.974	1039.5	1036.83	1219.56	764.081	797.443	874.723	857.81	866.266	1502.22	1032.37	156.522	267.599	188.182	180.776	296.066	158.633	480.59	433.423	358.813	614.92	7.39301	8.88906	2.97738	129.307	4.89153	34.2969	80.5737	145.88	371.539	554.94	158.245	52.9187	0.891765	29.8859	61.6962	11.5272	10.2117	41.3863	101.033	241.826	28.7615
gene01957	107.632	557.522	713.648	868.11	1233.29	903.526	606.087	1036.97	1273.7	1495.82	1384.76	1586.53	475.575	250.072	284.404	417.906	400.22	312.286	117.472	104.283	58.9664	57.807	47.2738	50.5883	29.0107	11.0581	170.354	584.188	35.8691	162.241	621.067	452.75	333.219	175.104	42.0489	0.782435	70.8137	85.5777	235.29	167.093	180.188	194.1	21.1307	78.8609
gene17108	20.8668	971.56	1051.97	1457.68	1766.6	1417.17	1092.07	1114.72	1413.26	1487.78	1450.52	1235.37	821.249	182.443	293.475	131.427	42.485	33.2158	95.0419	144.509	46.8876	17.493	26.5281	5.62776	0.37701	0	193.754	12.1795	6.37213	33.159	56.2225	69.0678	49.2088	22.9807	5.51962	0.154599	12.8747	29.4032	30.7292	51.0997	99.1066	275.15	70.7057	34.8835
gene18220	39.101	307.009	765.143	1845.89	2474.71	862.29	64.2408	382.296	760.766	886.092	823.429	2232.29	55.0089	659.892	554.611	484.032	357.507	71.8821	525.518	262.27	81.7797	45.7919	8.86444	296.991	16.7906	4.44985	89.784	7.69983	29.7247	163.095	133.847	20.9975	21.9479	10.1419	3.20495	0.270914	75.1142	43.0378	399.631	519.937	282.614	713.65	247.745	84.0785
gene26825	5.15989	603.522	3314.32	2511.19	854.506	295.569	1206.18	845.783	861.637	198.732	530.185	675.728	86.9054	13.713	55.4296	68.7192	107.393	124.273	194.266	1644.91	1239.74	692.218	226.527	33.7281	11.4298	4.52647	197.71	8.78252	2.44929	13.311	15.9836	31.6754	107.878	8.98898	7.4931	0.104198	14.3138	27.7443	12.962	62.9188	231.76	125.18	18.4264	65.8898
gene01870	136.331	663.894	1064.37	868.958	838.601	744.123	660.246	1034.78	666.135	640.733	653.434	629.067	518.616	364.818	363.248	318.193	220.621	231.906	177.397	244.742	274.633	366.242	211.516	9.42495	160.103	326.088	94.5283	18.214	62.3411	267.726	268.83	295.468	172.073	247.753	25.7444	1.45945	112.198	93.5208	263.517	420.013	631.197	309.295	82.7445	59.6998
gene14094	2.73888	57.8014	643.497	1178.59	2792.25	805.141	137.19	2545.27	11.1722	171.598	91.3851	3584.4	2110.4	0.158808	5.70276	28.5152	56.6415	30.2927	0.954988	2.25854	151.613	267.118	1299.86	2.22465	0.60311	19.7963	3.57209	158.927	6.03164	24.5413	0.353047	0.205669	1.61206	4.10822	3.30192	0.540695	7.31572	1.69967	7.37938	22.8718	1.36382	0.534787	13.2528	14.5746
gene21260	14.7632	517.047	520.88	1066.96	1720.08	783.749	465.62	376.556	824.155	1026.89	925.52	1765.91	1122.12	391.389	68.6752	90.3069	67.4451	62.212	61.8699	36.3448	103.658	7.00947	4.31505	10.2467	4.21921	1.40727	249.501	57.6524	12.4211	31.5374	97.4659	72.0348	142.966	75.6062	7.24583	1.90368	33.7906	43.9737	44.0195	37.9575	55.9107	436.782	156.452	489.86
gene13817	41.5213	213.221	367.35	551.402	697.537	1088.96	321.346	579.934	681.987	715.908	698.948	1465.22	1876.46	139.693	182.811	206.279	231.12	288.145	159.865	163.303	192.195	236.573	263.913	12.8656	23.4696	54.0095	212.218	130.452	15.8632	91.3277	102.089	188.438	113.676	117.248	54.4854	1.26226	41.1859	46.613	93.4326	80.1376	135.061	203.454	294.064	174.977
gene21954	4.7452	382.139	1822.03	1741.02	1548.2	1158.62	330.863	919.791	727.548	402.323	564.936	2849.07	397.109	27.3844	83.9209	40.6831	13.2855	4.00138	6.41224	18.7348	1.23263	0.602455	0.051352	0.596558	0.0292593	0	892.422	3.29442	6.89971	2.69322	23.7489	3.90608	1.89988	0.896907	3.68357	0.0342281	5.85896	14.5942	11.1631	1.57244	2.85595	17.2456	1.83269	15.1633
gene27699	78.136	598.271	635.139	554.872	677.234	746.476	1167.55	997.419	1112.18	1288.89	1200.53	903.756	955.048	143.671	183.302	212.667	145.601	110.348	263.129	393.345	253.141	145.339	112.695	4.53274	11.8427	27.2191	173.61	130.762	21.8953	55.0256	41.9758	51.5625	70.0393	177.626	8.66407	0.646516	67.4624	86.882	30.4685	14.4519	23.3649	119.78	106.947	80.7111
gene16571	157.177	786.245	882.523	710.891	817.031	514.718	730.26	1243.59	918.415	907.83	913.122	524.124	47.1895	221.325	303.855	222.944	139.368	81.0805	50.9218	106.983	37.1827	26.5305	15.2507	2.36098	1.54213	0.46564	409.851	391.529	44.5919	69.7786	156.428	198.628	68.9687	14.9287	52.5714	0.965351	138.107	167.588	186.033	300.927	316.76	340.389	1176.88	744.465
gene06290	171.464	590.953	621.479	835.278	871.508	652.11	732.062	898.359	1232.18	1350.62	1291.4	542.731	902.701	106.108	110.293	59.1594	52.4748	62.1429	144.67	88.6579	110.461	111.287	178.431	8.60923	67.5421	104.523	92.37	4.51665	84.7979	87.1955	63.2245	39.1153	35.7251	98.3434	25.4669	0.219177	277.983	266.117	82.3843	86.333	99.0069	98.346	76.7617	34.5866
gene16318	81.0928	614.992	750.391	976.376	892.785	509.564	565.766	758.679	683.128	659.26	671.194	584.782	631.381	335.817	473.87	331.849	324.903	208.278	420.59	239.326	71.2742	61.546	21.7019	28.4934	25.7449	25.2434	116.175	257.866	33.0184	164.589	141.073	135.297	131.656	75.4675	9.85802	0.73899	76.9151	80.0877	164.247	198.718	177.107	340.373	363.407	318.802
gene32347	4.21723	441.155	3449.83	3108.07	900.111	282.347	459.881	736.155	929.198	266.871	598.034	695.643	173.216	6.52902	56.8831	18.1649	6.17322	3.26855	36.733	503.815	282.795	40.4596	32.4102	5.96541	0.26386	0.203352	52.7122	6.69841	4.00663	4.7202	0.653501	2.51666	1.88153	16.671	3.51407	0.372462	10.8484	23.8833	3.79248	61.0184	93.3131	34.4738	2.58946	19.4406
gene07628	36.9029	144.228	337.398	274.179	781.003	533.115	161.566	893.873	739.278	1560.97	1150.12	1516.13	63.6364	42.6462	194.941	343.648	311.773	275.537	74.859	114.086	51.687	111.593	68.7205	8.59366	14.7974	13.6608	166.73	133.719	24.1792	22.2331	311.435	52.5267	11.5315	18.9519	6.68887	0.371454	31.029	145.824	7.73014	16.3175	44.2411	232.548	99.9674	84.9263
gene26826	7.0396	571.289	1888.89	1452.25	420.612	216.253	1002.15	416.571	609.334	179.225	394.279	423.258	54.6263	14.1976	47.2357	82.5582	199.973	414.832	178.416	1034.22	909.628	597.308	210.382	21.8552	2.296	1.01352	305.448	8.09408	2.38786	3.76831	188.792	571.745	176.943	11.1326	27.0196	0.0786582	20.638	55.3635	16.3978	60.3845	133.36	206.352	71.1633	149.655
gene19829	341.622	782.425	527.514	936.017	790.584	820.209	547.689	498.377	871.991	799.426	835.709	530.456	29.291	307.018	320.02	271.104	209.382	178.7	117.388	70.3121	6.0825	8.06135	6.60204	10.9549	66.2233	5.43567	337.978	66.2716	258.74	107.948	117.841	84.462	29.448	17.6578	34.5646	0.0766737	711.874	473.593	166.099	186.592	316.089	229.917	48.0433	8.3843
gene19280	44.2421	1413.99	2392.25	761.588	447.379	121.462	661.499	2602.68	365.006	141.848	253.427	391.032	6.48366	88.0139	84.0342	21.1464	8.08547	6.30217	275.398	372.975	64.5738	13.7166	8.62894	1.59265	8.53271	2.36761	215.337	44.7844	25.3838	92.2666	115.75	254.205	221.175	195.26	17.999	0.562875	203.175	203.409	104.331	26.5797	45.0152	95.6842	9.46067	22.4618
gene25485	59.0277	266.712	366.796	393.248	728.347	683.75	208.316	448.667	442.528	750.053	596.291	1269.13	443.447	194.394	245.923	282.288	221.769	238.288	203.862	211.895	94.5892	147.781	118.628	104.141	47.1847	39.3127	102.588	45.2356	48.0165	50.5648	41.9448	46.4766	100.909	88.3398	31.4197	65.1253	143.981	77.9153	58.1178	63.9109	39.4577	86.9879	68.2732	72.4445
gene30960	1.99806	88.0604	14.674	49.6335	40.2112	307.416	322.402	31.9894	25.486	27.3813	26.4337	922.202	5877.18	2.74246	1.78261	7.971	13.3803	38.8507	9.36218	36.2031	86.4337	124.46	280.906	4.6381	4.08695	1.5878	4.27668	9.86203	4.2549	17.3586	13.8633	11.8016	30.4749	18.2948	3.81942	0.20882	3.50071	1.46665	2.52904	2.21428	1.53802	0.836037	0.972509	2.37496
gene19109	23.6906	321.276	505.683	732.837	788.935	726.903	247.133	339.703	450.925	480.247	465.586	585.666	767.169	264.494	255.382	183.339	115.306	122.13	276.209	272.893	113.89	51.1612	29.3461	6.65964	2.86938	12.6737	209.129	62.4589	20.5029	81.18	136.238	130.337	191.722	53.6925	12.1054	0.862543	23.8203	36.3425	68.9972	122.932	218.848	280.142	219.554	199.706
gene20885	39.4845	199.359	305.015	1512.7	1027.91	1193.35	378.28	277.858	560.087	593.771	576.929	1242.02	717.625	109.247	32.1064	46.6092	34.3071	82.7565	23.664	16.4452	28.2779	58.3845	116.836	27.2428	79.2062	532.901	23.7042	341.549	6.05854	37.1713	9.04183	8.04931	4.48549	1.41235	1.63957	0.322755	46.7187	9.4517	35.0502	46.9173	41.9884	175.051	8.16663	3.69895
gene21573	2.53919	258.762	387.881	236.206	532.259	265.342	253.566	1051.07	687.156	741.594	714.375	1101.31	144.244	50.1327	151.737	269.992	285.575	231.827	124.265	169.754	76.5039	82.4624	79.6987	27.6703	25.1197	17.8407	188.023	938.725	1.6024	21.5613	47.0573	124.023	132.914	47.9821	4.1338	0.43372	5.52805	9.93482	13.3228	9.49964	21.0936	100.766	215.833	64.7321
gene04470	13.582	296.305	313.566	359.753	870.529	320.943	409.3	664.291	1147.43	1692.91	1420.17	604.305	491.223	34.3392	27.435	38.877	66.2183	82.8756	2.92816	3.98242	6.24587	11.5356	9.71959	0.973287	0.133038	0.526505	141.065	71.422	2.51534	0.975157	2.29082	5.71607	1.09186	1.59422	1.44523	0	8.44877	6.01117	4.51056	2.36158	0.890339	5.48939	2.52633	2.67917
gene19824	8.20338	247.074	334.79	614.927	553.13	651.154	454.236	562.982	662.538	697.154	679.846	638.185	465.062	145.111	247.09	241.976	192.808	193.781	147.277	223.934	128.762	97	76.1952	2.14309	2.1589	1.3964	113.455	82.3732	6.13463	35.7038	38.5227	58.7734	74.0494	88.7549	8.28073	2.61382	8.4237	20.7986	12.3302	16.8204	47.9367	139.574	389.163	297.616
gene17600	99.3956	229.958	324.771	359.703	631.114	304.269	297.243	832.487	904.898	1205	1054.95	455.548	83.9046	118.161	97.4354	118.087	153.08	167.616	120.084	160.074	188.916	260.125	231.275	25.3832	17.8355	33.2158	96.5609	204.836	24.192	66.56	167.375	116.154	110.767	49.0061	8.6112	0.102556	96.1683	47.7893	133.887	242.101	283.347	193.644	129.128	262.129
gene01653	27.364	298.806	434.787	120.935	215.678	522.749	647.81	793.551	219.742	301.638	260.69	441.752	21.8629	154.655	175.287	312.514	251.773	368.401	16.3067	20.1025	18.998	15.5483	9.24798	9.99699	7.67098	2.39255	348.014	3196.37	5.25258	36.2044	67.2493	57.231	23.6823	3.74866	5.41339	0.281826	22.6637	51.3264	31.5059	29.4726	38.5122	29.7861	29.6461	18.3392
gene16809	66.2447	330.544	473.707	790.863	807.18	655.977	405.057	547.73	553.387	518.714	536.05	729.632	456.073	50.3741	83.3598	76.2631	74.5465	103.829	172.854	137.068	90.283	75.8312	73.0692	48.7135	20.0813	10.891	158.126	39.1947	24.7588	45.5782	40.1454	62.925	64.9042	52.187	17.1658	1.02822	73.7145	65.5721	65.9201	57.2435	66.0494	71.9346	29.858	73.7735
gene18212	52.9824	189.526	284.625	560.179	590.743	820.665	198.316	262.165	435.109	491.089	463.099	773.251	367.376	108.741	126.206	128.31	112.813	120.42	58.3698	77.3291	114.98	147.522	126.457	43.3841	36.3032	5.57571	57.6738	36.1936	21.4713	94.8625	47.8475	114.241	259.684	36.5739	277.97	0.437063	49.3666	54.2699	106.144	120.343	123.221	87.3167	38.7357	98.6831
gene08531	21.3489	368.589	421.539	647.268	859.814	509.051	471.428	416.473	543.579	803.527	673.553	493.612	100.66	56.622	113.36	63.0776	20.7302	13.0646	62.909	63.3098	18.2727	14.553	10.2531	21.8948	25.4789	7.81337	97.7111	48.1228	15.765	33.8185	40.317	40.5885	65.8396	141.613	10.4472	1502.57	16.7694	23.701	32.9963	28.0119	50.3806	48.2272	13.6576	63.0732
gene19722	112.767	218.011	358.386	509.477	590.158	562.483	238.241	342.05	366.518	425.78	396.149	475.953	363.781	129.288	224.189	200.043	138.631	101.197	157.977	185.759	142.156	121.279	91.4775	44.2009	32.355	21.6923	110.157	70.1362	87.5961	93.1405	93.9906	91.5091	112.485	164.292	82.4603	11.6922	106.705	147.131	72.8467	90.6705	126.015	217.569	217.07	137.322
gene12216	26.5201	170.201	196.695	383.503	540.492	613.048	249.621	321.727	325.752	427.759	376.755	895.572	540.467	60.0475	105.524	152.417	177.801	236.291	126.571	189.484	106.644	133.263	132.408	40.8224	34.0652	34.8453	93.3145	45.8786	26.7394	34.2877	58.2894	57.5027	51.8853	107.081	20.9356	8.31371	36.7791	35.8857	32.9117	31.7129	41.2112	79.3934	152.818	211.668
gene32614	363.05	146.494	604.764	410.969	418.749	213.773	286.178	2055.8	953.533	969.945	961.739	307.547	27.3326	199.057	297.973	101.311	27.2593	26.5223	10.8674	31.2601	12.0585	6.19589	6.73597	1.05303	6.28007	2.55481	69.8357	18.5991	28.3777	20.1408	16.5549	15.3512	14.7775	5.72819	7.26493	0.0376661	104.806	171.369	103.064	98.8443	76.8955	36.9262	6.57035	3.18584
gene16319	28.5262	212.09	469.748	759.391	707.474	440.753	187.535	225.041	357.253	339.764	348.508	431.702	252.279	252.477	442.612	270.393	121.514	56.3549	254.093	312.537	210.059	144.435	35.2538	114.96	27.9508	13.6155	109.306	14.7669	26.5128	106.951	72.3367	109.524	164.894	67.1131	22.8625	0.462865	36.8855	57.7669	71.2094	93.5686	198.177	215.376	95.6785	45.1556
gene32261	7.40469	5.17232	21.3182	25.5502	129.069	496.064	5.57965	51.8603	170.907	282.78	226.843	366.703	2996.75	0.0449154	2.82777	10.3623	16.1316	49.6185	0.436226	3.42786	2.32754	7.76337	10.1857	0.689373	0.381289	0.328152	0.956308	0.853383	8.36992	0.135953	0.956413	0.327427	2.71973	12.2548	7.46726	0.10061	9.55373	32.293	0.118853	1.08928	0.0489707	1.46436	2.92207	158.878
gene26118	153.428	271.272	376.488	648.662	737.161	506.234	254.763	390.7	520.289	522.37	521.33	677.447	531.159	85.3791	87.0625	94.7167	101.255	91.202	9.87515	7.92267	1.95756	3.16	2.2729	0.36916	0.0797391	0.0547659	0.36225	0.260848	70.8765	84.3211	136.192	93.7204	102.562	23.2046	23.5144	0.0493246	229.993	135.545	182.862	104.222	76.1772	57.9028	4.84576	4.11179
gene26119	83.7818	206.758	259.922	527.65	767.025	636.407	246.41	397.887	739.222	760.729	749.976	869.548	395.225	81.7529	85.3165	66.1634	52.8392	59.638	2.51537	6.45649	3.70099	2.7469	2.54042	0.437125	0.147386	0.305858	0.968805	0.304358	15.4714	5.72333	7.60571	8.18953	7.57704	6.2479	5.45083	0	109.015	88.3032	22.4301	10.0663	19.2427	34.9309	11.3838	6.46214
gene19474	110.862	870.912	731.61	784.96	525.646	277.504	817.5	575.442	723.091	666.49	694.79	230.478	106.333	36.1653	50.9604	20.6617	7.22844	6.2011	181.72	104.887	42.1639	10.3646	5.92855	0.32747	0.0662604	0.0863638	2.56847	0.941348	50.7803	186.515	43.2399	46.7108	6.76468	1.64439	2.95126	0	33.2799	15.3653	148.729	174.202	114.427	78.0129	7.91264	4.97364
gene31571	13.2937	150.204	384.846	882.472	796.787	608.333	209.558	379.28	761.633	893.579	827.606	481.186	137.563	10.943	7.21322	27.3627	31.3531	108.291	6.67727	17.6883	48.1196	67.1444	225.605	3.09638	121.847	118.125	3.70108	11.9433	8.43323	5.88412	12.0086	4.73536	3.69911	1.14412	5.83285	0	12.4765	6.22246	4.44087	1.43523	9.32459	34.0481	11.7955	5.86823
gene15176	6.41647	252.894	1671.54	1008.98	284.838	97.8871	705.389	333.851	417.337	113.94	265.639	234.143	54.7012	19.627	35.6983	17.3263	16.4374	7.08759	85.2276	604.084	499.448	255.054	127.909	6.41029	0.881965	0.24444	193.42	6.58965	3.38355	3.52438	1.35407	1.80191	5.88605	10.1087	1.98914	0.0357003	19.4325	29.0202	7.53388	25.0003	52.834	58.7209	51.6105	45.1091
gene10773	9.68529	81.755	630.884	490.417	286.646	660.079	122.608	654.301	256.635	192.654	224.644	862.667	10.0085	660.21	258.487	157.185	100.063	90.0694	144.466	15.3588	3.39202	7.9743	4.93277	1.10123	1.06301	2.37735	91.8	40.1665	6.41716	7.95282	20.2568	16.2324	14.3458	5.79967	3.54102	1.37128	26.6436	51.3235	16.9545	14.0349	34.4907	94.4929	718.822	213.066
gene06974	3.21483	94.6923	374.471	646.853	746.086	299.508	218.235	700.922	1117.93	1193.88	1155.9	623.815	10.0964	12.0439	14.1674	4.53277	0.691335	0.446001	6.06077	10.5735	1.46032	0.106879	0.0370805	0.3009	0.188037	0.0550756	34.208	7.54653	3.7519	2.30445	0.674409	2.86972	52.9048	9.9061	9.06934	0.127526	2.49253	2.78472	3.62634	2.50605	24.2613	46.1488	123.788	8.07851
gene18727	11.7632	180.118	122.556	363.941	615.63	397.921	149.979	217.206	545.258	509.03	527.144	551.871	257.562	180.384	158.366	210.006	268.185	460.528	224.786	90.0904	25.2595	32.9107	77.805	6.07804	1.45171	1.98537	93.4537	259.311	4.29803	57.8783	16.1032	18.3769	12.4206	12.6588	1.27409	0.114487	12.6878	4.09693	31.0671	37.9909	15.8534	132.229	88.0233	161.746
gene11810	25.782	315.812	140.543	144.528	112.662	56.581	574.101	254.78	1179.28	841.054	1010.17	114.084	4.45813	374.474	340.925	148.196	41.3802	20.6747	183.793	251.253	52.2713	19.0289	10.0615	19.0736	3.638	3.77882	293.923	18.1861	36.1169	51.8294	68.6166	67.5555	40.1226	5.16834	7.49254	0.0823171	102.033	91.9057	87.0699	171.034	256.45	267.712	46.9123	48.774
gene06557	24.6392	169.339	222.46	262.568	373.139	386.216	273.999	306.565	366.074	486.694	426.384	578.678	144.972	215.682	146.461	143.555	123.649	167.33	345.757	101.008	28.0601	27.5886	18.3911	4.28104	4.23282	0.906629	67.898	67.0718	19.2677	57.7998	41.6676	62.3403	109.412	239.791	22.3154	1.01618	29.6105	45.9112	22.5952	34.378	8.82988	112.241	35.8906	55.1007
gene04243	15.987	290.046	549.106	650.448	462.95	337.292	296.948	697.942	879.898	680.962	780.43	307.595	116.232	7.2399	41.9886	18.8274	5.51647	7.72842	15.4241	64.6305	22.1796	7.71475	4.53591	1.85432	1.24967	0	329.965	266.198	11.5947	7.27694	9.88625	7.25861	2.97741	6.97559	3.00776	0.240888	13.6803	29.6757	13.9075	5.73738	4.4666	28.1157	1.83249	1.86787
gene05722	31.0315	219.136	383.623	327.066	409.184	267.109	236.197	543.046	279.374	374.392	326.883	489.108	27.6995	157.277	202.805	168.341	202.49	161.401	105.404	116.166	50.2511	48.8682	37.4873	7.59769	1.61018	0.520934	28.4887	294.019	17.5465	65.8472	183.005	104.128	75.9562	29.8446	11.8646	0.244436	14.7197	31.8942	65.2619	106.032	83.4114	148.448	129.189	168.304
gene05465	54.5675	433.087	206.901	175.806	264.565	169.679	256.29	374.485	323.044	463.745	393.395	327.494	975.669	88.3963	48.9646	11.0526	5.94421	2.87567	28.775	7.26608	8.21887	58.3756	3.96822	25.3449	25.435	5.32319	206.411	37.8516	8.77524	39.6685	26.5092	18.6924	13.3889	10.0521	2.11167	0.152944	16.966	40.0256	211.078	172.736	204.969	176.076	8.00737	10.8704
gene14095	1.61283	14.1838	408.873	85.2045	238.93	134.418	27.6842	2261.3	38.7978	60.9348	49.8663	3550.43	133.632	0	2.0386	7.86979	0.295994	2.88813	0	5.87131	4.1793	0.769267	22.7674	0	0.226287	0.299939	1.55325	1.97508	1.27362	0.221272	0	0	0.140729	0.160114	1.25104	0.1346	1.32329	1.91589	0.812974	1.2326	0	0.166959	0	3.10489
gene27257	5.59627	543.379	544.574	492.003	568.935	356.088	461.204	527.01	389.882	414.195	402.039	570.291	138.925	105.543	157.047	126.539	92.7947	115.366	9.34098	33.3941	27.6994	19.7093	14.3498	2.48744	0.863094	0.219377	2.57282	1.91947	1.33243	2.67691	1.18551	0.856732	0.318217	0.121522	0.47391	0	1.2481	1.3602	14.1719	40.9571	75.1328	76.905	6.63324	8.10284
gene04222	99.6543	1053.24	1005.73	78.7806	76.4839	13.0484	810.925	2217.78	136.478	103.347	119.913	43.914	13.5178	83.6074	65.1401	64.3051	52.0146	16.6143	71.4969	43.9629	27.1145	29.5932	17.1539	3.58724	14.3147	5.69602	60.8147	24.9055	22.8965	33.3721	19.5779	18.142	19.0328	15.5904	9.82163	5.58412	44.4778	24.9639	104.249	58.0795	52.6105	79.7878	15.833	16.0193
gene20050	3.48637	120.915	115.459	241.223	554.153	256.828	175.939	259.023	730.025	943.788	836.906	413.775	280.542	9.01139	12.4391	25.0205	30.291	42.4196	5.98312	17.0489	31.808	98.1366	318.933	0.105405	0.143521	0.252221	26.9197	86.8816	2.6573	8.77985	4.65439	4.57474	3.39303	2.81081	1.15675	0.0588532	2.60186	2.24461	1.73671	1.49604	0.303382	3.69801	4.91308	17.4227
gene10807	14.1278	241.518	421.586	226.989	271.816	200.286	229.679	352.75	230.378	188.842	209.61	423.058	671.222	64.4601	108.315	48.6716	20.3097	9.81279	57.7269	81.3448	32.9343	6.11	1.96238	3.70114	0.38838	0.146023	563.079	31.3458	10.628	39.9206	135.384	174.901	122.841	20.318	11.5532	0	6.46663	16.4113	17.1985	19.3821	80.8095	93.7661	5.39459	2.25614
gene21302	14.7881	448.501	694.231	435.917	475.507	125.034	458.12	1197.26	600.806	673.168	636.987	193.713	0.884119	64.818	53.154	14.8558	2.99883	5.19878	40.9614	15.8973	1.57942	1.17812	3.76459	0.234827	81.739	34.8892	95.0305	3.52488	8.26384	22.9454	4.67808	4.09342	1.07955	0.331227	2.57549	0	24.9271	26.0006	31.6632	105.63	112.901	85.3773	9.77004	1.59588
gene29041	99.213	214.896	273.037	290.805	415.527	315.862	201.299	363.719	334.521	394.217	364.369	351.794	74.6097	108.887	136.954	135.9	103.915	103.057	49.5537	43.6597	26.0233	60.3674	56.8042	30.1438	76.0941	46.0872	38.1204	32.5006	48.2531	86.6031	65.2108	126.547	86.1024	38.4601	63.6457	0.78823	86.1751	48.6031	157.496	125.007	96.0001	74.7897	8.3036	5.27516
gene26069	3.43591	413.481	436.449	248.944	124.516	255.568	419.989	427.772	357.861	400.403	379.132	439.342	431.057	102.259	137.891	59.9327	46.159	37.8904	145.501	85.1541	46.8963	81.4504	44.4984	2.24482	0.653438	0.344116	146.07	3.17649	2.68157	2.36118	9.88534	5.56131	14.0492	8.82813	1.43211	0	2.14892	11.9251	4.19166	1.22301	22.6347	218.979	13.4436	3.8897
gene02714	46.0127	176.198	249.393	172.873	194.106	155.535	176.501	528.296	347.757	362.96	355.358	160.284	389.585	119.189	118.997	75.1847	48.9093	97.3392	69.349	89.3688	63.9202	77.2772	96.6688	43.1615	33.2497	13.2543	62.6504	97.2018	31.3636	60.1409	52.5903	121.139	254.743	34.4199	45.2684	0.346899	78.4831	39.1132	92.5529	75.442	97.41	88.8115	44.9629	99.8096
gene16569	12.3712	119.437	108.952	279.116	487.131	268.603	96.2324	318.368	440.022	556.795	498.408	302.233	9.96276	183.007	271.889	145.48	53.7226	8.09535	10.7449	19.415	5.13343	4.32772	0.550596	0.444185	0.417927	0.0631914	58.3	153.565	4.73064	9.30622	29.8013	67.6815	8.61039	7.82525	4.06299	0.50566	4.12235	13.2598	47.8568	138.411	83.4004	140.78	761.593	105.073
gene13270	21.477	183.009	224.823	242.605	385.444	325.702	216.3	216.716	261.185	329.143	295.164	313.48	420.644	26.7438	52.3143	51.5774	48.157	98.9849	39.5174	218.354	200.864	197.611	196.19	2.89901	10.7632	12.4072	37.9142	77.6143	8.50899	39.74	29.4567	11.2755	8.3165	19.0238	4.26567	0.298793	16.6241	13.8502	51.86	47.7653	62.9432	35.3817	150.959	148.921
gene00290	39.0921	232.204	204.65	347.297	87.7055	93.8003	818.051	414.068	575.034	606.944	590.989	141.041	39.45	82.4367	94.2917	120.95	150.976	132.108	32.6454	13.9904	15.4354	23.2045	15.1884	3.1075	0.584758	0.283536	182.032	0.462496	10.6372	46.3687	26.2431	25.7322	86.4569	1.3762	27.7008	0	24.8156	19.4413	73.6615	100.858	55.7209	37.9517	17.5424	21.009
gene05724	45.2492	215.695	213.023	324.684	367.39	437.945	267.561	417.751	439.13	385.314	412.222	392.171	116.449	43.5701	88.6987	129.497	140.889	311.225	20.0407	24.8474	13.3892	16.3944	18.0096	0.945653	0.617865	0.994586	50.5185	44.348	9.67172	5.4392	18.9728	17.8852	8.8935	4.37058	8.26494	0.0449525	17.039	87.4929	7.57626	5.49664	11.0253	34.384	64.199	57.893
gene07901	48.0386	166.338	249.072	568.135	310.085	619.657	164.283	138.327	353.104	240.11	296.607	360.343	174.734	87.9756	68.2605	105.225	61.8178	53.8873	224.381	93.8319	105.095	106.66	36.9428	29.6516	42.4046	5.44283	43.2922	78.0377	13.4858	81.8646	25.259	57.7107	9.24475	10.0581	32.1069	0.130291	47.9682	28.8279	50.3698	64.1202	45.1561	124.984	39.0695	15.5288
gene05987	4.42886	91.5944	118.957	574.888	583.503	893.362	147.677	52.0495	129.404	129.792	129.598	636.227	449.92	0.97265	0.950912	4.80333	30.9332	42.038	8.77745	33.3233	12.924	14.7083	5.92768	0.87997	0.301324	0.285636	96.4895	2.48258	1.98483	3.51152	2.52431	2.61877	169.626	2.39281	3.05865	0.131939	1.73703	6.04589	11.092	6.81098	5.56093	6.0128	6.56208	1.56995
gene08608	42.3081	473.716	377.146	201.091	179.503	115.507	610.222	321.18	256.724	289.341	273.033	191.92	5.46363	452.403	176.703	81.3689	16.7744	4.73026	148.213	56.4059	19.042	4.47862	9.54042	5.65535	13.3206	12.3432	194.704	32.3601	30.2205	185.545	163.882	122.667	46.8951	17.7485	20.2815	0.0182424	43.3926	77.3649	24.972	37.7776	60.8799	146.132	10.6074	1.77086
gene04322	41.7	80.4413	182.147	206.533	302.132	435.106	119.168	436.828	179.91	238.579	209.244	238.092	267.153	28.6	67.2661	105.234	105.204	171.494	29.8521	72.0544	95.757	174.222	106.755	1.85209	43.0743	52.8205	27.308	17.2287	30.7831	83.8758	58.1073	43.5822	30.9757	54.7636	9.34507	0.476911	37.3608	29.1948	67.1749	46.324	60.1142	34.9941	15.8678	15.8296
gene17345	26.4535	197.039	223.79	274.43	253.245	268.927	262.734	154.803	190.514	186.508	188.511	491.357	70.1268	96.0131	118.179	124.82	120.262	101.796	93.6944	73.3159	38.7395	27.1733	6.56537	5.59817	1.04914	0.379901	74.6041	11.3187	14.5528	19.3326	14.6272	18.1111	44.1476	41.4583	4.71271	658.047	15.1967	21.9849	18.0978	23.3124	36.7795	144.201	76.6814	74.3731
gene05497	24.9686	180.603	266.531	144.719	185.722	298.859	221.266	127.638	142.109	189.893	166.001	431.985	181.584	233.269	184.193	76.0083	38.8278	33.6287	84.9975	86.4085	32.9819	17.5303	8.98156	0.677918	1.02073	1.04228	131.481	13.2818	13.9312	80.295	43.364	37.1229	46.3527	62.1433	3.79737	0.202125	17.381	33.533	42.0307	78.8628	125.771	199.934	82.4085	27.2756
gene02647	44.195	221.308	256.955	445.467	498.809	551.503	199.643	228.126	351.459	396.89	374.175	428.967	173.443	0.381034	0.511216	0.564443	0.370615	0.968903	0.015331	0.0491463	0.0237466	0.0144909	0.12934	1.37666	5.41863	4.85995	0.668543	17.042	6.99163	0.55544	0.359543	0.216856	0.10803	0.0743625	3.32365	0	46.5364	5.03312	44.8095	20.2908	2.61119	1.57532	0.0876836	0.510515
gene12923	9.90575	222.885	374.07	304.277	325.025	137.364	282.918	190.026	484.227	476.983	480.605	277.974	4.51764	63.5791	53.2189	34.3212	28.7039	5.41587	86.7566	55.3824	8.19718	9.08509	1.69884	52.7595	32.6747	3.84392	210.488	3.72316	10.6648	77.5378	101.581	80.7785	47.6261	3.81837	5.50143	0.0503049	13.4122	20.6133	71.6075	111.218	71.9423	124.608	7.96652	1.6527
gene08260	27.6935	184.795	222.445	135.145	206.059	240.441	224.957	365.315	270.37	401.976	336.173	359.007	81.2105	45.3586	58.1756	38.9604	20.2755	22.1217	73.278	83.7752	45.2425	45.7467	55.1395	21.9204	33.8569	19.0216	108.995	36.4385	22.5192	71.7638	40.3363	46.8727	56.1248	124.395	16.442	8.04642	31.0116	22.2167	64.4512	55.2773	41.9887	80.6396	40.5899	10.3503
gene12563	9.98163	148.081	286.47	404.706	321.942	205.259	186.216	220.029	176.803	184.103	180.453	376.925	161.309	54.8185	110.026	141.819	136.133	70.4286	42.5844	73.3731	49.4813	99.7221	106.933	50.1041	96.9421	98.901	28.3472	5.17265	9.34244	39.0588	41.5193	44.5035	81.826	150.877	10.7556	4.71403	12.2367	11.0622	28.3836	29.6961	36.219	70.4968	31.4822	14.7707
gene16434	6.36949	142.79	390.113	323.656	265.516	289.413	176.641	111.597	120.11	101.675	110.892	375.488	230.414	124.51	163.242	39.8637	34.6714	56.8681	94.6391	144.658	49.1706	50.2503	41.2945	2.81023	1.4225	0.687965	87.3589	7.51568	2.8757	50.7311	14.8918	40.4408	21.9476	14.9995	4.6762	0.3072	4.94527	7.95975	18.3665	41.1462	61.3144	186.176	370.163	51.9802
gene08828	145.45	227.087	315.387	67.7395	86.4886	30.245	648.465	1005.03	374.884	460.566	417.725	169.684	38.4368	11.4803	17.881	16.6659	7.05661	7.94255	5.22137	9.2227	2.97719	0.920544	0.796652	0.622679	8.85757	2.66358	21.4388	38.1189	8.73046	8.66336	14.314	19.3809	135.222	282.414	10.6211	0.452797	43.7818	25.1621	61.9146	25.639	31.769	37.8654	2.10443	1.43453
gene26361	23.9039	386.682	465.878	164.438	102.717	70.3947	474.191	677.239	287.401	162.927	225.164	189.443	20.9227	130.729	140.161	100.543	41.9344	13.8335	181.167	230.077	100.275	31.2456	11.9884	2.39079	3.81269	0.66885	193.514	13.6984	8.86854	12.5009	19.8709	16.18	18.4786	39.3094	6.07257	0.325816	11.7845	44.1548	10.5124	9.05249	19.8613	110.484	117.842	23.4321
gene30477	14.9354	8.34498	12.0602	43.4057	124.329	298.505	11.4916	39.5711	117.753	184.779	151.266	163.844	1431.82	12.485	28.7287	21.2911	14.2384	13.8239	16.1019	23.0426	14.424	27.34	33.7282	14.1873	14.0993	3.79958	3.07398	3.20072	11.8018	11.1575	7.58053	3.98988	4.13183	8.94034	6.26241	0.260849	23.0693	11.0079	16.5558	14.0925	62.8612	17.6388	8.67389	16.2792
gene15526	28.7336	314.376	290.627	156.223	160.758	185.896	444.387	304.685	368.857	316.857	342.857	239.706	44.7289	158.343	146.91	66.3485	20.8594	15.6812	43.0757	73.238	45.3341	13.0551	6.97601	3.77394	4.07454	5.91348	125.343	56.7955	19.7469	30.6476	25.541	32.5089	21.0663	6.66202	7.34713	0.0743954	19.7478	21.8015	31.1201	33.7403	59.3222	291.704	28.5975	3.35308
gene12396	57.3434	149.34	121.073	137.808	216.396	177.383	222.865	209.527	291.292	301.654	296.473	343.248	146.468	73.8985	84.0549	69.9194	60.047	36.2298	74.9419	67.5211	116.449	163.478	87.5509	109.199	80.0008	63.1239	92.7918	7.07938	36.8834	45.2061	28.0808	18.9027	8.75547	3.10637	12.4851	0.0477335	55.8446	65.1123	68.4934	59.6431	91.0362	62.6719	9.24213	7.14486
gene26112	43.8013	252.261	196.109	119.959	152.543	146.687	329.887	268.876	265.657	287.46	276.558	259.576	45.2821	122.419	120.968	82.2361	39.5064	28.1652	67.4288	60.5875	28.0529	13.827	14.0219	26.7755	27.7529	10.2981	147.691	53.0602	32.1922	88.6053	72.3728	87.9709	77.4218	46.2048	11.0679	0.0626893	52.4677	61.7302	82.9066	96.1623	113.972	136.274	52.5859	28.0757
gene29320	38.8848	215.054	215.179	159.979	192.666	159.909	324.713	212.718	213.324	317.585	265.454	313.117	61.4434	122.709	103.022	83.2385	63.5179	52.5863	70.2746	73.3728	42.9049	31.4899	26.4392	3.90907	23.0594	16.062	108.431	37.5848	30.0706	46.9949	52.4681	56.9021	62.3654	29.7325	13.3102	0.0925167	47.6533	47.9376	43.9386	51.9192	63.2033	117.132	35.8876	40.6071
gene03877	4.12873	149.156	1018.36	343.473	127.765	53.769	259.428	190.566	124.417	37.2963	80.8566	107.017	14.4623	6.57951	21.3725	13.487	10.7526	4.52126	100.235	721.875	512.999	242.483	80.077	8.30091	0.57976	0.189705	131.93	3.70371	3.74609	1.33575	0.489635	2.11765	7.14385	1.53322	2.26405	0.0283771	22.3361	48.5402	4.55078	26.4359	60.7071	17.5366	6.02287	14.6687
gene29669	4.21179	22.7021	78.1094	169.071	251.159	282.062	40.1265	125.401	139.859	253.555	196.707	306.376	813.382	34.4948	59.9501	36.8466	20.0268	15.3566	3.21726	10.4229	4.70377	4.59993	2.95937	2.5649	0.348927	0.202956	8.51309	83.9748	5.33131	12.5032	85.4888	29.6389	24.5376	18.455	5.98399	0.721805	5.67612	9.26755	2.98504	3.08316	9.56411	46.7627	151.433	66.4084
gene05781	50.2828	93.329	248.276	223.225	197.486	202.949	66.3529	261.103	138.929	148.663	143.796	241.718	430.962	10.0401	15.693	12.4919	13.6717	50.3368	16.5274	15.8349	39.0896	31.6748	36.4288	38.1417	8.33632	2.98627	1.51853	2.74585	14.3751	17.9334	15.352	21.9875	84.7378	102.335	52.7653	0.283307	39.268	22.1356	211.102	181.336	78.5618	33.1664	30.6562	150.095
gene04469	2.43601	158.696	268.994	56.1935	99.5594	105.11	182.917	627.755	164.713	261.132	212.922	492.264	166.617	10.9704	9.43333	9.76382	26.8531	30.2327	3.55624	1.18001	0.923047	1.63529	1.45107	0	0.531594	0.509269	73.7877	475.959	0.517479	5.37367	30.1078	29.5731	22.3802	1.95912	1.76076	0.322516	2.35419	3.05329	2.62741	1.71662	1.65504	3.39504	7.92125	10.2594
gene03055	6.53241	93.5538	84.332	263.104	354.234	324.316	120.276	157.852	274.404	314.214	294.309	192.508	273.339	10.6263	66.7155	156.091	211.499	151.081	5.79485	13.2904	13.4107	21.3765	35.1498	4.32879	2.92039	5.67808	72.9829	71.6979	4.93271	17.4477	22.4565	28.0696	42.169	46.3407	2.07573	0.28298	11.2448	8.29577	22.5978	20.8576	44.9243	69.0008	126.303	51.5271
gene28153	10.481	67.7519	346.137	211.867	202.602	40.9366	600.127	926.01	730.219	739.02	734.62	107.566	0.170539	2.64923	7.8577	1.79057	0.334413	1.42078	14.1879	43.3266	3.61431	2.35063	2.75955	0.15206	11.2875	14.7742	19.088	11.413	4.7979	2.81147	1.52097	1.31098	1.1703	0.175362	3.63293	0	10.7479	14.5383	1.44016	3.1913	2.95262	3.02793	0.140471	0.686497
gene20871	13.465	445.121	202.522	136.395	119.987	36.2297	1166.99	661.027	407.278	187.283	297.28	60.0262	87.2518	14.0004	7.40832	4.37823	1.92356	2.4417	12.3484	7.62878	1.69202	2.6173	1.63001	1.20279	3.04804	2.06523	32.2827	252.062	4.37094	3.51558	2.03471	1.63438	2.06405	7.87454	3.2619	7.9045	12.1381	6.31809	4.56098	3.29489	3.02816	19.0733	3.69738	4.63069
gene16430	4.1276	82.8075	212.705	275.85	282.729	311.084	100.224	110.664	152.545	149.763	151.154	320.075	389.991	46.222	52.9492	36.413	48.1029	81.3962	60.273	88.1059	35.4301	23.5488	18.9252	2.97838	0.268878	0.112575	41.9374	37.9915	1.07788	4.09781	2.57758	4.26078	8.46936	9.6907	0.776998	0.314538	4.43408	15.4562	7.61679	16.8677	31.9967	105.148	94.4112	102.029
gene23949	7.76855	403.035	298.407	112.696	88.1373	63.787	599.73	291.835	62.6862	55.8145	59.2503	269.201	89.858	68.7443	88.126	25.1886	23.2906	38.9513	31.7376	92.1605	49.765	46.5431	117.351	309.8	26.8116	9.92018	18.9801	33.6556	2.04744	44.6173	15.6662	8.02301	8.24555	64.4107	0.819783	0.257197	10.6001	6.28586	22.9913	14.7644	56.7572	80.3172	18.6726	55.5028
gene14456	45.3219	169.916	187.443	179.783	190.09	134.696	244.795	207.075	174.802	236.641	205.721	288.249	11.78	84.4043	80.5582	25.1031	6.74347	5.53992	48.6083	108.202	85.2252	12.0354	21.0844	5.85575	10.2325	2.79957	210.414	37.1925	25.0732	52.1042	88.8482	119.933	55.802	11.0829	15.7686	0.225513	39.892	58.4586	63.9435	74.1455	150.18	155.378	11.26	3.62313
gene04097	0.645132	0	7.28369	73.0933	492.163	245.481	0	5.19561	13.8627	4.61826	9.24049	1957.95	81.1133	0.339798	0.99981	1.96164	0.379262	0.513368	0	0.986381	0.252979	0.112324	0.0459305	0	0	0	0	54.5838	2.03779	0	0.121676	0	0.161882	0	2.39666	0	1.33487	1.22696	0.130076	0.0291455	0	0.408448	0	0.260492
gene25654	139.723	304.83	263.684	202.141	227.729	191.313	183.553	278.146	196.713	154.171	175.442	324.601	70.1308	31.8147	50.695	19.9538	12.6878	8.97314	39.4663	29.2897	6.21335	3.82306	3.1642	101.383	124.422	39.4517	6.51682	4.28768	26.5013	36.0876	15.8693	11.4775	2.99929	0.722893	5.61461	0	58.2682	36.3124	101.898	60.4525	47.3351	32.6283	3.52093	1.63374
gene00404	11.2833	115.714	147.122	251.074	264.594	423.373	113.042	143.227	194.711	231.244	212.978	294.356	156.79	44.2556	55.9357	73.1332	76.3243	111.909	15.0789	31.5773	21.7339	25.7693	29.3492	3.45067	0.176641	0.408264	74.0295	28.2971	10.0845	10.552	23.3548	37.2522	21.8574	20.2347	7.62811	5.70302	15.2545	17.9559	11.1321	8.90315	15.0998	32.4408	77.3864	34.5557
gene05824	26.9091	163.682	210.628	270.126	260.578	198.628	134.429	384.71	331.542	322.434	326.988	105.626	40.6023	47.2659	44.2598	26.7628	16.0004	18.1329	163.96	286.511	77.6497	20.3629	18.1144	1.66145	14.0484	18.4852	48.3368	12.8626	16.0407	13.5973	25.8118	24.5913	8.43653	7.49361	7.88132	0.0913857	42.8671	29.5974	26.841	19.6585	28.8279	50.4513	9.81092	11.2143
gene24950	2.80362	109.868	199.75	250.785	194.377	279.662	135.699	68.0729	130.897	102.076	116.486	280.224	388.094	72.4815	93.2304	32.3153	20.3968	27.4275	103.107	123.786	65.626	40.3523	21.0946	4.15461	2.7224	1.46553	76.152	5.19624	1.87023	50.5809	10.4871	9.63958	11.7575	7.40994	2.06485	0.0681458	2.99858	2.98669	25.4501	48.4452	57.2131	112.931	60.7254	30.4844
gene06851	48.2456	481.632	410.752	158.146	87.415	30.1248	739.671	281.629	141.864	91.4217	116.643	77.2988	2.7462	31.5136	41.6931	25.9483	16.4743	24.5248	35.7983	47.5241	74.4624	85.6037	166.653	0.400137	1.26942	0.660469	9.54717	0.711001	7.6	15.2104	30.1513	35.1696	54.0278	109.384	2.17351	0.169806	92.7474	33.9602	16.0955	8.86433	46.1977	108.128	51.5402	104.332
gene29726	37.3346	484.046	347.093	367.196	133.573	39.018	416.743	198.282	153.228	87.7591	120.494	32.8578	0.639204	119.789	75.0799	22.9956	4.18175	1.81492	102.984	86.4987	5.36608	0.730151	0.484014	0.373242	0.48141	0.286058	142.953	1.24954	10.8597	24.8286	13.2842	11.2605	5.60871	4.39128	3.86142	0.0630403	29.0883	109.925	37.6119	148.532	295.974	160.14	82.1737	38.1118
gene32477	15.4011	209.45	254.31	196.107	210.967	157.916	214.701	238.232	273.314	344.982	309.148	164.15	17.3081	21.8213	136.886	222.48	188.32	27.4959	42.8517	73.6761	37.6277	43.5163	10.111	2.55825	1.17353	0.476554	46.4119	14.9313	9.01344	9.69366	9.03155	8.79136	13.1732	19.8306	7.1066	0.180851	9.83434	22.3814	7.30974	3.69588	2.76066	38.6379	2.68152	1.86661
gene16342	15.524	186.182	154.261	63.1478	71.58	31.7992	291.834	364.403	365.771	438.86	402.316	180.631	8.0266	55.0006	71.7619	50.4189	20.9515	9.8238	12.6583	54.6549	79.2602	55.6463	56.6665	30.7774	6.745	8.37086	60.1058	107.477	6.28407	48.8834	48.1764	43.1546	45.3739	55.1194	5.67484	3.12045	7.65949	16.9126	30.3708	66.1402	77.8632	70.4005	27.3464	29.8349
gene00630	6.32775	15.0427	47.078	171.16	319.93	149.483	32.4794	119.841	383.861	497.429	440.645	232.776	229.465	0.63408	15.3579	8.50787	8.58126	22.8508	0.127562	6.09249	14.0474	10.9665	24.3794	0.281081	0.253715	0.168148	6.15866	27.6938	5.11361	0.115603	0.68212	1.83232	0.690439	0.865254	2.65824	0.0754574	3.95469	4.84837	1.20238	0.945451	0.211311	0.486326	0.143935	0.445755
gene11740	46.1848	161.689	193.318	220.644	202.25	138.579	162.168	151.521	152.761	152.493	152.627	201.964	58.341	63.7301	80.7235	71.9962	43.8241	28.5972	68.495	79.4009	49.7538	28.1249	27.3249	28.2245	31.0798	9.73423	61.5187	10.4879	33.1286	56.3629	40.2414	42.0706	32.9519	17.9757	11.9989	0	55.9403	54.956	93.4882	113.056	106.785	114.358	28.2801	15.4053
gene17114	1.63051	11.327	46.6165	126.26	179.396	226.057	6.20194	56.1854	138.84	223.648	181.244	375.324	355.136	20.7644	7.80097	9.84361	8.1696	10.0185	2.29132	1.32506	10.3623	4.28911	2.77569	16.5514	39.9233	15.7023	16.916	22.3516	1.7258	5.05293	4.11855	3.17443	10.3315	92.0557	2.35426	231.109	2.22906	3.04955	5.27521	6.41644	6.28418	8.15588	4.6882	228.346
gene07579	35.7599	93.6698	116.68	97.0047	138.404	149.708	146.542	140.969	171.775	259.102	215.439	241.428	88.8733	46.0241	49.0873	74.5602	54.8649	51.3262	31.3203	55.6555	67.0461	43.5421	44.5568	2.85734	6.88236	2.72448	60.9623	17.2899	22.071	27.6501	29.7611	46.6961	53.2973	39.3738	19.3809	0.0379435	41.3433	29.6634	41.2001	42.469	33.3765	52.2655	16.0612	14.9463
gene20310	22.8523	132.431	184.059	50.095	91.8486	64.7673	101.823	762.298	181.259	287.364	234.311	105.178	50.7973	37.8042	33.0717	22.0566	26.7576	70.6858	24.3481	21.5292	19.6721	63.8877	93.195	2.72889	44.9376	35.4675	32.7515	54.5904	5.23139	15.2937	26.9513	23.944	27.8141	32.1013	5.10321	0.0357003	29.5681	45.648	29.452	17.6719	51.868	68.217	5.49812	46.033
gene12214	20.3305	77.7708	93.723	171.896	232.406	238.244	66.9264	90.8478	124.469	141.16	132.815	216.4	176.69	31.9777	43.3257	45.6643	48.5097	68.5813	54.6873	44.6622	30.839	37.3342	28.4089	14.2498	18.7051	9.01036	86.2618	50.5857	21.9058	31.4616	23.5371	20.9469	18.2365	21.6342	13.1781	9.60466	31.7427	21.396	37.7742	40.946	43.6981	47.2147	35.654	85.0548
gene05429	2.74935	147.979	368.655	292.252	261.467	163.634	203.971	192.493	157.085	131.499	144.292	477.846	30.3516	35.6953	29.1318	27.2341	22.5963	29.4004	52.8677	115.804	55.8419	12.3433	6.88697	0.775351	0.198921	0.0650894	18.6409	1.38216	3.18816	2.49995	1.66496	1.85035	3.37887	4.80969	1.73269	0	6.493	7.71935	2.88551	6.55629	17.0961	17.6856	13.4278	1.97111
gene26269	15.2029	144.396	152.237	150.94	145.32	161.709	194.099	95.0017	139.511	187.299	163.405	269.293	43.9849	65.7381	94.2964	111.666	64.0526	61.9716	22.06	37.3805	38.6207	17.0255	15.0842	3.22973	1.73646	1.80043	42.2632	9.50463	28.6529	9.90988	12.7572	24.1839	42.6055	29.6102	14.4675	0.576605	15.8343	12.9371	8.33408	8.7092	14.9774	67.4122	52.7132	18.6488
gene19507	62.175	293.697	258.192	231.277	187.493	197.143	310.149	290.216	203.291	179.852	191.571	246.777	101.104	0.882046	0.513826	0.285342	0.203904	0.618519	0.0513088	0.0184491	0.0812006	0.0294126	0.0678083	7.29047	3.32023	1.40471	0.843525	2.88384	13.9531	5.17172	0.645822	1.28417	0.681892	0.100624	5.49461	0	65.0862	10.0153	75.7585	20.7364	3.90153	2.37715	0.0929399	0.79708
gene01554	17.7968	105.31	146.52	205.703	237.325	73.8622	56.0756	359.124	243.145	263.835	253.49	90.6139	2.90763	9.68845	58.13	56.4793	40.0665	38.7225	2.33017	3.85522	0.994526	1.46521	0.98927	0.148268	0.571481	0.0779718	42.6686	81.4819	2.86331	1.81628	5.10153	4.40937	1.4152	10.0115	1.94011	2.72534	36.267	14.8739	13.4392	12.2271	16.8236	21.0476	567.624	201.828
gene05460	13.3015	43.6655	73.6023	207.986	275.51	220.284	26.509	94.9391	211.393	210.361	210.877	242.178	45.5561	17.1183	52.6598	110.49	142.741	133.126	20.6918	35.3082	89.0789	51.7831	31.4452	1.14669	1.19766	0.944489	8.11956	49.8723	6.70947	16.9444	31.2634	31.2498	37.6073	53.3851	3.54434	0.0706409	16.1778	22.2111	11.5625	13.0105	27.4484	30.2985	14.1809	44.0202
gene03606	37.4051	145.515	171.395	232.417	252.998	268.605	126.539	173.08	163.775	193.9	178.838	272.93	228.368	1.04179	0.492853	0.752486	0.500124	1.60457	0.0672147	0.0755224	0.0904342	0.170605	0.146503	0.253554	3.83731	1.88495	0.409729	5.87577	4.28613	1.94244	0.55327	0.797538	2.71888	11.9045	3.67558	7.40498	14.203	2.68203	43.9883	28.7093	10.1153	4.02413	0.0679521	1.03833
gene29499	23.8373	137	134.93	137.093	160.92	167.183	159.739	145.035	138.889	154.144	146.517	169.046	34.093	89.1916	81.2766	67.1148	45.425	45.6919	41.7905	30.1665	10.8296	7.24505	11.7414	38.6307	29.4828	12.1697	113.014	108.718	15.1278	37.6872	33.0694	22.9036	11.0076	4.30484	5.20836	0.666737	30.7728	40.0517	52.1394	61.1171	75.4509	58.3359	32.7649	24.9907
gene11046	24.522	118.485	70.76	35.9379	74.2934	46.0362	156.709	289.751	281.776	388.458	335.117	171.218	22.0762	27.5578	59.29	78.8597	72.136	113.684	20.8128	40.5316	40.0382	41.5006	17.2985	0.348828	0.476355	0.534856	11.6801	53.6257	4.87633	11.4283	50.6431	70.9292	54.7212	75.3429	22.0991	0.998005	7.81546	15.5561	5.3376	4.54207	9.80495	11.6514	50.5063	24.3293
gene14537	9.27527	71.9703	221.255	191.582	145.499	187.625	97.4762	77.9031	106.337	81.8504	94.0936	206.642	219.486	53.752	37.184	20.2587	12.5902	16.9634	66.7643	84.0838	33.7858	27.0545	8.636	6.03737	1.73443	0.980558	51.2446	5.62681	7.78466	30.2676	23.6822	13.6818	16.3823	6.03034	2.1617	0.118822	14.6702	16.176	15.4873	35.9149	68.0798	72.4203	50.2132	34.4153
gene01931	32.7652	124.429	140.019	155.474	151.323	150.531	186.088	103.113	130.872	163.774	147.323	146.61	76.0754	60.8946	21.8081	27.9095	22.3087	34.7765	27.8992	14.3927	13.0794	12.0794	6.58315	4.23825	11.959	10.0233	220.68	42.9962	19.2796	49.046	58.4148	45.3838	29.4395	4.11318	7.62606	0.0672608	40.1798	45.4964	82.979	78.0265	62.5403	44.4025	21.9988	8.08422
gene05723	17.5183	101.877	109.839	122.644	180.001	273.889	141.396	230.037	242.846	212.334	227.59	166.467	46.8182	17.8406	42.5686	62.3037	74.4861	173.014	6.69699	9.01069	5.30628	9.44804	9.47837	0	0.153626	0.505373	21.7517	24.7652	3.23432	2.14872	6.67399	3.27889	1.41729	1.13541	3.56115	0.0913796	8.99033	25.4834	3.02257	3.28774	4.29425	18.1301	34.4597	26.9079
gene10140	15.2389	76.0408	135.087	143.891	187.633	150.784	78.2993	128.011	144.479	156.943	150.711	223.969	163.901	45.0481	50.9069	41.0791	36.3465	64.3362	46.9079	44.993	28.4076	41.2915	36.4151	17.2246	12.7351	8.73132	34.3613	18.8412	12.8473	22.7239	24.2282	26.6012	20.1205	26.6575	10.7584	0.0570795	21.226	17.8292	31.0497	41.9809	47.2496	50.5553	26.2995	28.5201
gene29665	10.4793	152.598	244.919	374.036	382.497	227.585	54.5191	102.867	157.679	140.05	148.864	275.9	61.3512	11.8924	20.5535	13.5324	9.52884	17.7619	0.747001	1.37775	0.677492	1.16738	0.469514	0.337991	0.575612	0.171802	4.43727	2.03529	2.77234	1.65431	0.447702	0.266085	0.20392	0.115008	1.03706	0	1.57019	0.854071	58.9215	54.9922	40.6138	14.6765	0.458581	1.08227
gene08475	39.0725	108.312	198.7	69.4379	64.6295	38.1035	261.7	275.87	182.807	136.994	159.9	71.7678	29.4991	7.47111	13.5796	17.2014	11.7315	12.7225	7.73407	20.9338	9.24941	3.1078	1.45189	50.4565	50.503	15.891	96.3189	156.34	10.1206	11.0361	25.5163	54.8927	64.0518	33.809	1.75212	0.0765005	25.9147	14.3969	50.9413	55.715	17.8713	10.0545	51.7842	25.8389
gene13541	2.70588	97.5928	121.556	173.393	163.759	145.209	149.393	124.336	102.287	99.1093	100.698	180.834	294.548	8.65303	24.6279	35.4252	40.419	31.7949	57.8789	86.7493	45.4251	19.1423	18.1359	0.347038	0.160067	0.155877	31.3244	6.46709	3.0024	12.8111	81.144	46.0255	28.4594	9.5723	6.35394	0.0245454	4.87973	8.8356	2.60167	2.0537	4.62776	13.1253	16.4446	10.7765
gene09493	39.3499	86.7219	94.1976	190.815	201.588	143.981	56.8017	94.2914	131.151	146.579	138.865	116.639	43.2192	67.8253	67.2691	72.8427	62.4932	56.6244	42.5922	39.5516	21.1826	15.9304	13.4744	5.25735	5.43219	4.14254	62.7985	71.3005	26.2863	46.0992	46.0884	38.5448	27.8725	11.4921	8.00218	0.160833	42.3841	52.6209	33.7667	29.2443	56.2866	56.4613	21.888	39.3224
gene04930	18.8454	81.3363	138.244	86.96	126.53	122.414	69.809	102.356	94.0086	103.442	98.7252	195.501	169.277	42.9855	50.6393	44.2807	37.2404	41.2483	49.3511	91.7932	51.5555	27.6829	21.7002	5.46874	9.4403	21.7499	40.7086	26.6225	7.34099	16.7051	15.5286	13.839	15.1694	9.44394	2.56093	0.0612004	26.1583	17.9902	43.7544	41.3702	49.1365	37.2805	27.9664	26.5963
gene00401	29.1418	213.194	61.7532	103.043	104.642	229.569	98.8187	237.588	201.046	130.666	165.856	125.11	1.4996	37.0469	153.988	40.9087	29.1548	23.1634	43.6169	111.411	20.6683	23.7412	67.3472	0.788119	1.35646	38.6455	41.8935	16.3712	13.3739	26.7549	15.2277	86.0104	10.3917	11.5069	11.1357	1.07292	37.9953	21.4978	6.39105	9.50888	20.69	37.362	10.6426	3.35046
gene02612	2.66862	66.3142	112.241	227.801	239.841	216.806	80.0608	148.887	158.373	174.228	166.3	318.908	80.4606	34.0538	59.0804	27.7816	16.3057	13.6514	10.8919	45.507	32.5211	25.3324	6.98375	2.75418	2.71476	0.872024	17.2598	5.1012	2.83964	4.29461	5.45272	5.49907	7.17004	2.81347	0.962443	0	1.82215	3.64648	8.01223	4.10619	3.89233	10.7368	3.22495	2.63835
gene06602	6.03399	0.179067	94.0831	70.6392	231.445	145.037	0.871861	225.452	115.856	236.924	176.39	242.166	1.89955	4.33275	40.5718	86.5472	90.5656	170.923	0.921888	1.38936	2.36412	2.14687	1.7042	0.836971	0.718599	0.819228	18.8965	182.453	8.39258	3.01293	5.43669	0.337149	0.156973	0.0458353	3.21555	0.0385314	8.2756	26.0614	4.60534	1.9501	1.7763	8.35453	24.2395	158.254
gene24345	38.7959	104.256	132.013	129.892	115.969	127.849	124.181	137.107	141.33	148.172	144.751	78.6376	33.5319	29.727	48.475	59.8507	52.0662	52.3967	24.1741	53.5716	47.9218	35.9511	35.6732	0.471486	13.0638	7.02124	15.0938	10.5424	12.302	4.32696	15.5159	14.7035	32.0692	39.7292	7.18966	0.323209	24.3033	22.47	14.5418	11.4742	9.9444	23.4189	46.1861	237.877
gene16377	3.05364	62.5694	95.4104	120.236	163.423	183.308	67.8899	159.538	132.405	137.117	134.761	176.95	155.444	4.8689	28.6648	28.5121	25.9599	29.8511	9.11481	15.3503	21.7807	55.6925	62.2563	20.7178	30.329	17.5383	41.7309	50.0884	1.83166	4.13577	7.55977	6.64516	6.25616	11.2022	2.13861	0.117448	3.9333	8.85329	2.74766	1.06244	1.17085	12.0809	17.6253	29.7511
gene05274	3.43697	178.604	458.044	485.851	308.01	35.335	165.154	190.286	141.821	89.4085	115.615	90.5411	2.55983	0.620459	3.74985	4.58109	8.92636	8.83716	1.28837	14.8306	36.3291	86.4009	56.1914	15.7594	35.84	41.6755	0.284104	3.96359	1.80086	1.71589	0.404387	0.93793	1.58782	0.331692	0.287061	0	2.01502	0.737843	1.3963	0.572103	0.348019	0.678078	0.280131	3.71348
gene14981	17.0442	103.905	77.9101	91.1284	114.934	129.603	102.999	116.128	97.7161	124.064	110.89	167.928	63.2142	32.2052	50.9117	52.4252	50.2659	84.9889	4.52835	4.15267	2.23339	2.35592	1.00072	5.02586	1.16428	0.1444	145.928	122.592	7.89077	20.1985	51.5739	39.2607	27.6244	6.43136	4.72291	0.0980086	26.3277	29.7071	26.1628	22.9342	31.0303	37.4371	15.1783	11.3064
gene21955	0.818317	12.4317	474.572	408.585	114.667	172.926	9.62858	183.331	109.12	38.4426	73.7815	184.525	211.976	2.22748	9.3758	2.76254	0.487654	0.108541	1.81919	6.50187	0.532981	0.08312	0	0.0742055	0	0	78.7181	1.08653	0.727509	0.595983	5.35285	0.0460698	0.161448	0.484487	0.737654	0.205572	0.725725	1.75861	2.05565	0.110309	0.223145	2.28892	0.602814	4.51956
gene17702	16.6062	79.8985	57.6705	90.3752	142.163	151.219	79.5094	56.9406	112.589	115.374	113.981	97.7118	270.592	18.3806	29.4835	38.9426	48.3216	32.9103	33.7654	36.5163	29.5608	35.3191	35.3645	40.4492	16.4148	3.93397	36.0682	51.5058	9.36361	28.7406	14.994	19.2982	19.4489	11.8895	6.14248	0.637614	13.6035	11.3949	34.1723	26.3311	21.2002	36.5306	36.5065	56.8204
gene07984	29.0325	121.232	96.6888	97.7306	96.9359	76.0192	170.969	157.345	139.716	122.436	131.076	83.0341	41.7301	54.2456	77.2825	65.4993	45.3664	32.2366	52.1717	54.0232	26.6696	18.2143	18.3624	4.7881	4.30302	0.583189	42.8868	36.8161	16.8875	20.8137	36.8689	36.9924	39.5597	13.9265	9.2578	0.544914	42.55	25.1391	28.9005	22.3216	39.7898	78.0051	26.38	56.3265
gene20026	4.44638	27.259	21.4248	106.574	164.057	54.0906	51.7074	53.9758	406.011	229.277	317.644	158.569	59.894	5.16142	7.71462	5.37086	3.3321	9.07777	3.38126	4.60066	1.52916	1.41164	1.53893	0	1.03161	7.43417	25.3778	121.475	5.24501	1.78538	3.21778	4.3974	29.785	115.343	3.69593	0.090071	6.69291	12.2134	1.27088	1.37996	28.0328	38.2132	7.40911	5.99251
gene01553	4.86996	65.9006	114.82	174.825	206.88	75.2855	37.537	254.264	189.672	195.381	192.527	61.6997	1.6945	7.19139	43.945	49.0218	31.5478	30.2515	1.33579	2.24121	0.602484	0.664796	0.799492	0	0.0912264	0	31.5833	59.323	3.17318	1.4387	2.38626	2.41291	0.725371	7.72897	1.98144	1.5381	8.80993	3.79888	9.79728	9.20212	14.9484	15.7172	394.453	131.954
gene20029	24.7371	69.7118	77.9303	124.099	130.038	130.239	88.7857	98.2585	119.335	131.646	125.491	162.623	50.8376	25.7688	28.4507	42.4933	45.6466	39.3609	21.4003	36.571	45.2713	53.0941	55.3883	3.56152	8.07329	9.1676	37.3244	11.4159	22.1723	24.5334	23.8264	21.3904	20.1625	18.1273	10.9562	0.212534	33.2108	25.6409	19.8865	21.791	34.1741	35.4421	52.0788	38.1091
gene30577	0.362487	6.12367	18.6367	139.399	342.154	224.409	4.01441	6.17297	53.6729	80.3751	67.024	366.01	434.908	19.4863	32.6282	6.29758	0.783549	0.765516	32.3743	12.9174	0.391998	0.0736879	0	0.232654	0	0.122349	1.97304	0.352048	1.24646	0.410402	0	0.107369	0.110787	0	0.393945	0	1.93772	0.732915	0.192	0.303233	0.580752	2.15023	0.869932	0.113283
gene22358	69.5946	191.494	355.352	176.401	188.1	39.5649	174.693	296.65	127.301	129.939	128.62	127.849	15.3781	0.449745	1.01695	0.826397	0.0912648	0.345531	0.500205	0.670447	0	0	0	3.47901	1.41198	0.191681	1.19268	0.827314	6.62735	3.9092	6.21803	5.40154	1.01264	0.833853	3.08248	0	59.2872	21.3857	65.5999	28.8941	31.8855	5.04402	0.873973	0.985202
gene07932	4.36304	52.2017	175.222	145.679	165.763	115.811	31.4151	158.642	94.4248	109.477	101.951	195.194	81.7941	24.39	55.9498	54.5105	38.2654	27.5148	43.2703	49.2973	27.858	25.3087	4.11232	7.8902	59.9446	26.6224	50.0455	49.3441	4.53755	2.4293	5.1324	6.02935	25.2762	0.359765	24.8939	0.115818	4.13624	9.75651	9.14525	11.3846	8.39263	16.0428	6.04535	17.7029
gene21184	5.90754	57.7168	97.81	145.722	210.517	208.935	50.9241	61.2798	86.9261	90.8174	88.8718	308.241	120.484	18.1774	23.7352	13.2055	10.8562	14.0662	24.4695	54.4219	28.3628	22.0501	11.5915	0.76899	0.666768	0.280216	11.1679	1.10591	1.50248	2.21107	1.40438	2.37006	5.33241	4.69231	0.729259	7.19372	3.16813	2.09439	7.21436	10.4401	18.9935	27.7521	12.9834	5.8601
gene04452	19.0641	91.3513	75.622	108.724	119.591	124.506	94.1772	153.294	197.115	170.095	183.605	71.3415	16.0329	27.8527	46.8517	35.4914	31.3966	31.0772	51.3559	56.6027	30.9074	35.1983	21.6268	16.6781	21.9928	14.1959	24.2709	35.3043	13.7858	30.9524	37.6723	33.7107	22.9489	17.3071	6.42143	0.0874354	20.019	12.3345	32.7217	32.5181	42.0007	35.904	15.0494	14.6636
gene14275	3.34307	235.803	313.738	275.365	115.135	39.15	219.566	112.366	177.05	75.8041	126.427	69.1122	16.1123	11.3445	48.385	6.02266	0.218516	0.551205	69.1407	51.2689	2.83588	1.15866	0.342416	1.09658	1.02619	0.399589	51.5827	113.816	4.18165	42.4547	5.20491	7.94793	1.62705	0.588602	0.579585	0	2.59233	6.70103	5.02264	9.21995	17.2526	41.2993	3.33913	31.5663
gene20979	12.3098	66.986	64.6954	101.913	128.018	127.002	104.344	78.1024	172.775	182.727	177.751	67.0845	26.9507	35.9805	38.6229	30.4862	29.1125	33.4555	38.8363	32.7204	26.9982	31.0443	26.2874	16.5279	11.64	6.91584	55.6168	3.13432	12.3587	17.3581	12.8044	15.6025	14.6719	14.1572	7.244	4.25906	14.6236	13.6825	19.7783	26.9387	26.5857	27.25	17.7258	15.8806
gene30428	110.608	190.302	155.892	48.7119	42.3441	42.698	231.734	263.515	125.626	99.3906	112.508	54.1067	15.0539	43.1018	38.9448	18.4005	14.6858	11.4201	28.1682	26.6634	28.6741	48.8624	89.512	0.270374	0.450879	0.668092	5.56675	18.8314	18.2745	16.0048	36.3101	32.721	23.8583	23.6222	8.78255	0.067955	34.8483	22.0458	31.1644	22.5637	8.35903	27.7373	26.4105	13.4813
gene09672	22.2104	89.5011	148.024	199.606	145.827	97.5835	201.13	212.728	321.851	262.233	292.042	138.642	0.244904	3.71374	9.02882	9.49079	4.53929	0.534587	0.550465	0.471782	0.660518	0.530772	0.0797298	0.137486	0.458547	0.195592	34.891	2.46562	3.33223	7.9739	3.1043	3.40944	1.75956	0.526187	1.69956	0	17.1723	16.4774	30.3963	17.3321	29.2078	9.00484	0.413723	0.146732
gene05023	46.7408	177.698	111.839	94.1349	101.768	45.6995	270.907	207.865	157.539	151.712	154.625	128.89	16.1182	25.1658	76.8886	30.4045	12.0056	6.47656	31.9653	41.6756	10.0148	11.5968	2.0752	5.03504	7.35989	9.76623	55.0798	8.24429	13.9471	4.88805	4.88866	6.63948	1.24126	4.07477	8.0816	5.70332	16.3987	14.7815	3.22071	1.61913	5.37343	13.098	2.99905	0.773105
gene05263	0	7.04054	63.0209	87.1134	127.62	209.292	1.98269	113.145	131.674	148.542	140.108	180.378	180.042	1.60063	20.5878	59.8699	53.3669	81.6288	0.755026	3.25252	2.61289	3.67687	2.11554	1.99202	0.105316	0.274118	1.21274	0.674837	0.163412	0	0.0794003	0	0	0	0	0	0.208286	0.280504	0.110169	0.205411	0.0534635	0.651775	1.19852	11.6572
gene06995	18.4772	20.6208	40.2094	54.2529	110.639	147.908	31.7899	200.755	160.668	228.675	194.671	112.131	46.7207	3.44561	3.64081	3.16475	2.66019	7.03206	1.55139	2.61118	1.36161	1.47329	1.54771	0.0918384	0.292247	1.30258	4.35914	157.989	28.3733	0.894206	12.2662	4.67249	9.76849	16.9065	8.85888	0.95459	12.5911	9.87539	1.12601	1.50938	1.1119	6.95393	201.486	46.5328
gene27526	2.58129	206.094	359.001	126.261	74.4418	33.4604	327.002	214.34	162.17	109.865	136.018	69.6032	0.931006	2.50094	9.32035	6.55691	9.7737	3.56156	0.639282	5.38517	0.931264	0.578057	0.348719	0.0326608	0.0299805	0.0188286	5.18721	0.898194	3.51688	0.190473	0.851526	0.215524	0.126063	1.52631	4.2597	0.124852	4.98199	12.7046	0.371944	0.088698	4.19869	27.1082	247.952	14.6488
gene32595	2.76293	131.775	113.802	234.658	222.542	249.957	143.27	122.653	216.782	164.271	190.526	138.365	21.51	0.280087	0.717274	0.44327	0.158576	0.267488	0.044912	0.116673	0.0652241	0.0227601	0	0	0.0183409	0.0243105	28.8169	34.4264	6.39911	0.132771	0.178585	0.0630747	0.0560867	0.155729	4.32581	0.592146	2.98747	2.01216	0.48256	0.122512	0.183306	0.785292	6.0243	0.498375
gene27589	14.271	17.804	33.2947	95.4386	167.637	64.4088	40.4437	100.271	272.632	385.578	329.105	111.459	51.943	5.90216	12.3281	27.4223	24.0829	13.4367	0.835465	6.07589	3.35977	3.34301	2.38546	0.641002	0.552207	0.857538	15.619	80.7962	4.40216	2.32212	7.4839	6.76544	8.47695	6.19634	3.60916	0.112589	5.47083	5.79174	6.43132	9.43125	6.92417	21.9803	8.25484	3.51166
gene25582	1.33207	32.0037	23.1539	70.8548	185.688	82.5463	58.9387	55.6075	252.884	386.584	319.734	96.7323	95.823	2.20347	7.20675	8.49062	9.53672	23.446	0.131548	1.11125	4.07656	11.3074	35.408	0.341711	0	0.179701	0.448987	0.0891175	1.21793	0.119216	0.077229	1.8228	1.18332	5.04238	0.576678	0	1.01817	0.189796	0.23085	0.222687	0.0757516	0.438211	0	0.0831919
gene10621	3.47159	50.2935	84.2602	110.819	139.291	95.4891	47.9191	49.8211	71.5517	74.4579	73.0048	192.377	142.827	26.8986	34.4736	12.9584	7.48038	15.0911	63.1562	49.7889	11.4368	5.14406	5.16534	2.20998	4.0482	2.78977	24.5823	2.52876	4.37141	19.677	4.79753	6.3478	5.3688	8.54968	1.55121	0.369768	6.01918	4.97435	9.93086	25.2292	52.4075	104.499	113.025	32.0078
gene22357	50.8058	238.008	236.913	88.9124	84.2745	24.8626	269.836	186.168	59.8856	63.8014	61.8435	81.577	14.0841	1.70219	1.50603	0.677378	0.483646	0.492977	2.81952	2.14145	0.662621	0.194206	0.139658	0.551142	0.318298	0.107484	6.78019	0.800126	17.093	15.657	21.4703	48.7033	32.8844	2.19939	7.43155	0	61.4212	56.7503	29.2354	28.3565	46.5889	35.767	54.0987	42.0857
gene22775	25.4524	62.6093	49.6986	47.8529	78.8882	80.8296	171.172	124.365	157.843	225.922	191.883	101.311	16.8637	28.4162	18.416	11.3198	5.89486	5.55028	30.3247	35.6491	25.5709	10.1034	4.92799	8.91994	12.2487	2.27064	33.629	6.13945	15.6707	31.308	25.2343	15.9478	15.7211	34.5242	7.34846	0.0807438	21.7363	25.3902	26.4988	32.0723	30.6512	26.9978	23.6612	8.40739
gene15528	4.70123	37.2892	70.6582	114.689	163.042	112.88	42.6513	132.189	106.07	124.183	115.126	146.762	84.1907	12.8379	12.5484	11.7513	9.15966	16.3358	27.6363	32.4006	64.5981	28.773	23.8934	0.668653	3.12542	5.91017	6.33024	7.12749	1.92046	18.3796	47.1204	78.1514	44.1281	21.6702	17.0287	0.0905488	6.29285	4.18144	6.80061	13.1467	17.0997	31.7796	13.7899	16.5421
gene09100	12.2787	14.7293	124.398	26.6664	56.5992	22.2994	75.2169	392.235	206.099	339.578	272.839	163.927	36.4838	1.04889	2.01696	1.60184	1.36013	0.308198	0.225583	2.34689	5.68828	2.9615	0.189406	1.65154	0.0363237	0	0.866636	0.334177	5.9808	0.0944683	0.0273854	16.182	1.58704	0.788211	22.3263	0.416555	6.766	4.10933	0.190564	0.0604906	0.679389	1.55387	1.25182	1.36874
gene31538	35.8858	87.7172	109.305	69.4755	63.0736	41.1382	137.948	190.966	150.631	140.187	145.409	63.4574	22.6686	35.9862	20.6952	14.7635	12.9153	16.6207	9.63871	7.5483	8.14987	14.1309	16.004	2.75061	9.41566	6.02549	76.2568	9.18634	19.2725	21.1277	16.5816	5.8786	10.4728	51.5008	8.867	0.166445	35.4388	41.9342	37.1095	33.3189	37.4177	25.395	58.8676	114.285
gene03038	4.94939	39.8615	46.892	85.3893	156.137	149.319	45.7338	52.8373	76.1162	114.57	95.3433	203.03	113.02	17.0548	21.9001	27.0495	23.3563	22.1353	15.4412	22.0656	19.689	19.0334	15.3681	22.937	10.0255	5.53996	12.3254	6.21937	7.38471	10.8656	10.1494	11.3531	11.2652	21.2513	5.25257	7.62625	6.65146	3.40788	10.8239	12.5975	12.7554	15.3634	8.38135	8.56357
gene00738	7.80537	234.532	164.879	66.1426	25.8344	15.5076	248.607	160.49	48.0947	33.026	40.5603	40.8547	7.92349	110	49.1992	29.7158	39.1856	43.1772	13.4797	12.3754	14.3478	20.234	34.1027	0.421126	0.32827	0.136136	74.8159	31.8716	4.7294	8.60563	75.8436	36.6015	48.7835	23.3717	1.392	0.214801	7.01599	13.829	3.66375	17.8753	49.9938	42.7179	9.08608	13.0999
gene31596	94.2207	106.314	106.779	156.276	181.356	99.1503	103.935	78.9463	131.642	155.023	143.332	89.3554	13.9163	7.59759	4.83161	2.34657	3.943	2.11449	1.28981	0.628756	1.05847	7.63981	0.96155	13.6349	11.776	5.38415	1.01891	0.483091	16.982	4.98846	1.01972	2.1769	3.85651	3.46312	6.75115	0.0148441	91.7992	15.3088	68.8749	24.5788	57.8832	18.5003	32.063	10.3617
gene06295	49.235	202.301	111.386	79.3556	67.2483	46.9012	186.293	100.29	90.8334	85.9056	88.3695	43.7401	4.00488	26.7752	26.3933	10.1884	4.70355	2.63417	2.54151	3.87658	2.07143	2.72066	4.66748	0.0900552	0.0819761	0	83.7134	3.02787	14.7813	5.36759	5.92062	4.95756	3.38632	3.99526	6.14984	0.123775	57.6782	98.3332	20.4912	44.7592	61.4086	64.048	157.062	29.2465
gene20615	1.75514	148.395	264.574	96.0261	92.3614	66.0309	186.107	310.785	100.491	133.492	116.991	96.504	7.17459	20.4973	31.7375	10.6806	6.80061	9.08824	4.46444	7.21952	3.75631	6.36324	9.21606	2.52224	5.50798	2.74822	19.1216	4.3556	1.02388	2.34849	2.04397	3.92037	15.4591	18.2289	2.35477	8.96991	1.34136	0.834516	2.45069	4.087	8.61567	20.836	2.8827	4.78082
gene21464	2.10028	115.534	171.481	245.002	198.849	80.1783	107.687	60.7645	75.6101	57.2686	66.4393	86.1814	117.884	9.06889	7.3498	3.86538	3.25391	3.46828	15.0524	3.96317	4.58951	1.11257	0.201495	0.159467	0.363512	0.0612874	223.908	1.22655	3.0947	3.88946	3.65116	1.99404	4.42561	0.224451	0.528641	0	1.16363	3.62754	4.23892	2.82485	5.01535	8.47022	1.78377	10.3002
gene30909	10.579	67.8875	66.017	72.7274	99.2281	84.4054	68.0863	73.1691	91.8388	122.014	106.927	134.208	24.2064	18.5044	23.8499	15.4735	14.8907	26.2639	26.4486	46.1241	43.9348	44.0119	27.971	16.1919	26.7462	20.9733	43.2383	11.7609	9.80374	23.6879	17.7062	28.0662	28	54.4961	4.39128	0.366849	15.9482	12.8867	14.5198	14.8925	30.7599	49.4033	3.57428	5.28205
gene09476	22.4605	65.9994	72.9796	78.1217	108.886	69.6041	85.7214	78.9656	62.2788	96.9599	79.6194	99.8909	114.553	27.1265	30.6264	19.9835	13.108	22.2436	28.9216	38.8951	39.9985	28.13	17.6049	10.3186	14.711	9.81414	39.6463	16.2313	14.1558	26.5238	15.6507	16.6232	14.5488	24.4204	5.56715	0.102598	26.1309	18.0912	31.4642	19.7205	22.9883	29.5856	16.003	48.8368
gene05089	3.32243	53.362	70.3946	85.0037	59.371	180.122	131.151	55.9423	79.0009	87.6522	83.3266	187.107	61.9113	27.722	11.7033	10.417	15.2382	36.8872	55.9848	16.6926	3.67296	4.78008	8.56567	3.29169	1.76003	0.869994	40.0347	27.9798	1.56143	6.76029	5.86144	14.3201	39.4888	9.73573	6.59074	30.4311	2.62314	2.74892	5.84647	3.93377	4.71785	17.8165	23.0377	77.8544
gene12150	6.08958	8.7901	78.188	265.67	253.574	104.511	5.96252	38.2566	108.345	47.8271	78.0859	181.36	42.1865	0.946977	5.24857	4.01019	2.89849	3.76564	23.9397	132.949	72.5848	57.0837	87.103	1.30862	0.107325	0.0449355	2.08934	19.4408	11.4389	0.653766	0.147624	0.169625	0.0838882	0.139675	6.67592	0	11.4808	18.0719	0.479154	0.0226551	0.0764576	0.685221	0.694996	42.5034
gene06286	4.74746	0.4461	0.925103	7.60346	25.8432	37.1032	1.81598	20.1152	128.662	233.228	180.945	59.316	158.128	0.0876099	0.118904	0.325414	1.85332	21.6916	0.443192	0.497926	0.38098	27.1904	169.535	2.14988	7.43557	383.794	0.322005	1.31844	5.89382	4.38936	0.259252	0.0802121	0.174419	0.219169	2.59565	0	7.22672	3.36918	0.79901	0.648693	0.361487	0.911334	0.0554801	0.0196675
gene21598	91.2645	117.723	223.961	110.753	80.9623	26.5301	127.009	206.547	84.8959	73.4434	79.1696	102.758	4.52737	10.0217	15.2865	6.71441	3.31481	6.94054	10.9027	28.0861	15.6866	10.503	8.8225	1.6175	6.86522	4.65356	10.0586	3.29856	44.5869	10.0633	6.30763	5.23938	6.54349	5.95041	13.2469	0	85.4149	69.2609	23.5174	23.5787	67.3951	35.8731	7.09322	2.76423
gene06584	10.1999	82.9215	108.046	106.58	91.0413	76.5092	97.1712	118.407	112.344	117.121	114.733	68.8595	14.3128	37.604	33.4485	30.8632	29.5577	31.7136	25.3141	21.0163	13.4846	16.9926	17.702	2.96253	10.1392	16.9529	27.1893	27.3631	8.20062	21.9233	50.2577	35.7251	21.5674	17.8243	4.69681	0.3788	13.588	12.0005	30.184	27.261	34.6732	25.9939	15.6139	31.6306
gene18718	30.4539	65.0653	75.0178	96.6509	95.4813	139.706	59.1606	54.7885	74.468	76.778	75.623	92.5167	107.554	24.1486	31.7795	39.6048	34.052	83.0566	3.13773	14.1645	8.81618	7.46941	2.17676	1.70137	1.74744	0.948248	6.06317	1.90933	8.78221	6.33645	4.60614	6.12794	7.61644	1.53636	6.01712	0.0671774	34.7118	14.8172	41.4817	31.9867	26.4116	22.3212	4.7222	3.56769
gene34573	18.9826	113.707	103.892	145.603	108.51	120.321	143.767	59.3176	76.8315	85.9312	81.3813	115.475	16.9969	32.786	45.9831	16.0404	4.8769	3.32179	22.0581	14.9284	2.75728	0.80882	0.794792	0.551177	0.92349	0.0327053	83.1847	0.785445	9.28661	35.2454	20.2999	22.5179	17.8728	2.35429	3.10918	0.0304599	9.78344	19.1353	21.7405	35.9548	64.568	41.6149	5.27266	1.23033
gene30120	9.29616	113.638	119.41	109.928	116.493	69.3906	162.072	220.491	158.092	144.816	151.454	83.703	5.30446	28.5219	33.9399	13.3787	3.67174	1.23457	19.4418	22.6803	4.78876	0.794134	0.627568	0.0674595	0.585177	0.206175	26.3448	1.49417	2.39168	17.0188	6.05376	5.05	4.10622	0.848608	0.537433	0	11.1569	6.84523	9.14092	10.7079	36.7232	18.6617	2.12352	0.643868
gene02679	10.8485	10.7001	15.3738	20.0311	22.5784	53.2024	6.81327	23.2201	87.8375	127.37	107.604	72.8617	321.479	10.7381	12.7878	7.72553	6.70516	8.8587	3.39768	3.04156	7.79669	5.66306	10.709	1.47151	2.38848	0.400274	7.86136	6.13605	11.4445	2.65953	2.81316	2.16541	3.37316	24.6366	5.87791	7.56317	7.83846	5.63736	28.4811	32.8439	39.9024	15.1502	2.23774	20.3231
gene32618	9.20659	91.0268	136.074	209.063	90.4516	83.2787	74.1769	70.7231	80.8794	45.6063	63.2428	79.0006	8.68485	43.0216	23.7139	19.8955	19.1507	26.0639	77.7919	65.4637	13.2044	2.45114	0.435979	0.355254	0.221126	0.107376	125.024	1.48507	8.75792	1.98535	2.5817	1.78225	3.48135	0.0383361	5.16482	0.0207995	78.8647	148.931	5.59859	0.822012	1.62696	15.6913	3.7741	4.87735
gene10549	13.6677	85.7641	79.9968	94.4376	77.2729	51.2433	94.4372	105.63	102.555	93.9452	98.2501	73.5948	28.4426	29.1874	39.7584	31.0333	27.7714	32.2051	25.4207	21.9639	16.9058	19.4998	19.965	10.9235	11.4922	9.24694	25.226	18.7352	11.3308	19.5586	17.4651	13.9809	13.765	16.596	7.04603	4.8786	19.4121	14.1888	30.8812	35.9203	36.8213	34.5308	39.0722	28.8268
gene20426	44.0452	79.9479	56.5891	51.6443	52.4397	51.1249	122.286	73.8924	91.3681	107.793	99.5804	72.7959	19.3256	36.1413	27.0742	31.9294	25.2457	19.9556	31.6157	21.7196	28.3763	20.6425	16.8685	2.02277	4.50802	16.1941	54.1801	12.3431	37.1762	9.13344	14.8969	9.37245	8.7285	6.72085	20.1746	0.0339612	40.6323	25.6661	11.1242	8.42778	9.35103	43.7091	31.9717	19.9654
gene12030	29.7531	109.963	176.122	63.1631	68.1371	31.3548	177.426	125.638	95.9559	65.2668	80.6113	35.47	2.40438	36.8807	79.8437	51.1357	21.587	8.19011	23.5719	15.0989	3.07581	2.11484	1.96169	6.43413	45.5213	15.3509	5.18152	0.635939	8.7637	34.3027	34.5101	63.7566	7.71729	0.216211	10.3633	0	18.2972	10.5218	34.7035	37.3856	35.422	28.9814	2.96402	2.07801
gene06600	8.41854	18.7964	61.8989	146.587	162.435	163.327	12.8462	85.5959	68.8762	82.0798	75.478	131.911	141.458	4.40371	19.2894	22.5999	20.9966	21.1172	2.22859	10.9031	9.19426	4.60251	2.38591	0.300698	0.105537	0.094952	3.57352	1.55134	13.5024	0.00990555	0.14187	0	0	0.020054	4.96874	0.150655	7.08386	6.17709	0	0.0453102	0.0203702	5.38801	63.3263	39.8944
gene14935	2.02433	31.7224	35.0647	240.403	370.95	225.345	8.14314	16.366	35.3668	38.3685	36.8677	188.185	92.0233	0.53435	1.22864	1.55336	1.13637	1.09433	0.0483711	0	0.0749232	0.0457205	0.133448	0.194628	0	0.0732524	6.2777	12.7303	1.67963	1.16907	0.148581	0.223366	0.0673156	0.0706076	1.09585	0	1.06469	1.64425	1.87069	0.38491	0.200331	1.20792	0.0565594	0.142374
gene15702	12.0242	20.2827	18.302	63.8316	98.8535	48.3273	50.7958	36.2719	127.231	176.811	152.021	43.9495	14.3816	0.512365	1.21853	2.87894	2.88673	1.19765	5.30097	8.28551	0.24281	0.247574	0.102352	0	0	0	1.81036	0.390652	16.5257	2.29471	41.1508	104.531	139.42	27.1311	21.1482	0.136443	17.4041	8.79927	0.485371	2.07255	16.5885	296.852	9.1572	4.36901
gene11683	22.5751	38.1409	23.1333	34.7971	67.1574	36.038	101.643	44.2056	111.924	181.659	146.791	63.676	60.4703	11.4492	10.9468	6.74627	6.45819	9.7668	14.8247	25.0728	45.2466	30.5445	22.9763	8.81811	20.2066	19.0474	19.4645	6.90228	11.2406	26.7557	19.425	22.6371	19.0333	2.74102	4.7459	0.0336499	23.143	11.4477	31.3704	27.2091	25.977	11.1355	2.50343	1.90918
gene13398	8.53921	34.9715	38.8878	27.3591	47.6471	34.0905	40.5136	66.9579	65.8395	67.987	66.9133	73.6006	29.4021	8.30175	16.6218	21.6897	30.0981	92.2633	3.12817	9.32835	11.8105	17.9422	20.0965	0.116867	0.23749	0.502736	17.18	3.12691	2.35805	3.67104	9.19642	11.2261	29.6571	561.119	2.39323	1.57717	3.76628	3.7202	4.06774	2.72377	2.72476	4.39376	16.9943	8.18212
gene09455	15.1709	181.641	71.6688	25.2913	36.8844	13.5205	202.576	158.263	57.5569	42.1929	49.8749	40.6216	76.5702	22.7562	16.1456	6.00628	2.1833	2.94759	22.0029	21.897	6.54645	1.22843	2.05258	1.85253	15.3573	4.13899	90.5542	30.8235	10.1384	8.73215	3.31985	1.86312	2.51518	1.00985	6.29115	0	21.39	16.9862	21.404	32.4047	76.159	41.1885	2.34061	0.448867
gene04525	30.0899	148.888	137.706	93.4357	66.1737	88.2204	130.795	82.8921	68.7307	37.7024	53.2166	56.6084	23.1426	34.4709	34.1191	11.1847	6.34288	5.9581	32.6859	37.229	15.5659	4.59468	1.48672	0.662606	0.463827	0.682968	22.7027	5.13748	19.2568	16.2061	9.00479	23.0282	16.9293	2.74721	9.84549	0.0859135	32.3009	25.1306	11.1436	15.8523	31.1309	49.1048	4.88892	5.05639
gene06186	7.11056	12.9248	19.1115	40.4775	53.7138	85.2567	17.0706	20.8833	27.865	21.5126	24.6888	75.2784	502.274	10.4137	2.35121	6.94024	3.25916	5.72811	19.4081	13.0614	10.6667	6.08232	2.3852	0.437069	0.14372	0.0944489	84.0603	29.7836	6.79839	1.38588	4.34235	1.06712	1.45899	0.141458	3.9321	0	8.81747	4.12821	3.42131	0.727046	0.898118	5.88549	0.680907	35.4716
gene30475	15.9386	66.0407	74.9174	73.4826	63.7308	65.112	66.269	82.5395	57.273	53.2639	55.2685	70.635	59.4351	18.5652	20.2711	8.12594	6.26948	13.6859	34.1125	26.8849	13.0175	10.2162	9.17739	15.6362	6.91756	0.773678	30.9458	7.27069	10.1808	25.5348	26.4035	44.8861	44.8677	7.84166	7.74575	0	22.4286	12.093	37.5058	27.2712	36.6237	23.1133	10.5447	22.2366
gene02646	9.66445	13.953	18.3344	15.4005	22.7349	113.027	28.2381	41.847	24.3802	22.8592	23.6197	68.6681	368.8	12.0699	17.7814	20.0258	33.0045	18.5312	0.53342	2.26158	23.6318	18.0011	15.6378	0.404375	0.100564	0.0452789	0.776627	3.73385	11.3763	0.334137	1.50845	0.584337	2.25863	5.3285	6.69503	0	19.2645	26.0905	2.08115	0.217144	3.77816	37.3725	4.34967	9.01396
gene32103	3.07135	85.4861	113.404	83.3246	99.4296	121.657	17.4727	34.0165	51.0233	51.6004	51.3118	87.2133	160.757	9.732	31.3664	17.7223	9.03377	1.45306	22.972	52.2874	29.7694	13.5046	1.34361	1.09246	0.0767068	0.192696	42.0481	11.784	3.51558	1.99955	1.63736	1.46656	0.547375	0	2.66222	0	13.0966	10.4403	2.89716	1.31306	0.557621	1.51196	1.31901	0.986996
gene12965	25.7627	110.8	58.9885	53.6494	48.7593	28.6373	185.746	73.2003	100.047	100.969	100.508	52.7958	2.8341	10.1143	9.30651	5.17381	3.91399	4.59127	30.3566	14.9137	3.34425	42.7547	26.8595	13.7103	50.0722	69.6626	20.9666	8.14518	14.9458	18.6688	14.5569	27.4389	18.1808	2.83447	10.1549	0.018971	21.3484	15.3298	18.2074	13.8503	10.3725	22.9368	1.85902	0.751724
gene34393	1.57297	39.9469	43.0497	123.474	149.129	167.33	49.8467	27.0438	49.0916	50.9252	50.0084	132.289	61.9303	58.1253	64.7548	37.2341	17.7173	19.1797	7.59705	6.73584	1.20633	0.750925	0.496332	0.918225	0.0529553	0.0224206	14.1901	0.0956565	1.97906	1.95091	1.09138	0.694499	1.95806	0.199418	1.54921	0	1.64531	1.06613	0.73947	3.67283	9.69032	17.0002	4.93802	1.45262
gene23683	15.0769	77.7112	91.4357	87.096	76.2856	41.6123	80.678	117.452	70.66	72.2707	71.4653	72.4674	3.31604	31.0475	37.4377	25.8575	15.2607	17.8322	3.12501	11.0615	9.86273	4.10951	16.559	0.311835	30.0709	82.6416	24.9578	39.912	5.15121	5.04527	33.4864	23.5648	21.7692	11.4674	3.70398	0.0225668	9.87416	19.2996	8.33864	5.45063	5.0123	10.9141	3.53439	2.54968
gene16330	6.36118	28.9218	29.5053	20.0013	26.2948	24.2084	85.3642	145.187	146.906	101.713	124.31	89.8005	128.233	11.1813	21.7254	16.2118	12.1925	28.218	9.31504	21.7632	14.5845	23.1823	39.9349	0.641601	0.673499	0.339513	15.2836	26.7313	2.30868	4.0578	9.89384	5.76157	4.67393	6.60371	2.63984	0.164415	2.07434	2.49069	3.29723	1.6629	0.153908	4.32733	6.46644	32.2925
gene16964	8.28619	10.874	12.5961	20.8573	42.8754	14.6464	82.1775	156.663	88.9983	168.868	128.933	85.4607	6.30768	3.22546	11.2706	8.15582	8.2837	7.35647	7.27659	48.2222	89.7974	59.7877	70.2959	23.1198	13.983	19.2326	12.2239	19.41	1.98504	3.37292	22.6779	21.9677	22.3385	9.70678	1.92192	0.0544283	1.58187	1.40581	2.08313	0.862124	1.16639	4.24544	1.16447	3.76578
gene24821	10.5016	48.4956	71.6282	78.1074	81.5885	81.1465	35.0664	45.5516	43.718	53.0484	48.3832	87.5367	39.1051	23.3668	23.7623	15.0047	15.346	21.5727	33.8711	48.2926	19.6566	18.4251	13.783	0.943555	0.202077	0.184013	38.268	6.44697	6.35394	16.7342	13.3583	10.3966	10.1443	8.55497	9.75442	0.318732	7.33927	22.9771	8.94599	16.612	23.9636	33.8339	30.5064	41.6423
gene07767	11.4414	59.6204	70.4003	156.403	79.2749	66.0956	78.7899	71.9072	97.989	76.0416	87.0153	76.7854	28.8461	25.0331	23.923	14.1008	6.22388	5.84521	33.5808	30.9002	21.9396	11.7973	6.44429	9.46564	10.7365	5.40449	23.1225	9.93992	5.72964	14.4235	9.58079	10.2219	7.25416	4.435	4.20776	1.73985	7.8745	5.27032	18.6323	20.4928	26.9952	26.8436	13.1527	4.17417
gene06301	0.755087	0.7298	12.0374	40.5431	73.2322	124.734	1.65574	32.5375	159.326	133.151	146.238	340.575	28.5157	1.10032	1.37167	0.312222	0.0944511	0.0858708	0	0.156837	0	0	0	0.138414	0	0	0.649295	0	1.91207	0.059684	0	0	0	0	0.818741	0	0.92965	0.423419	0.074471	0	0	0.0631816	0	0
gene14913	24.1547	149.029	95.3429	52.8396	46.0804	38.683	148.227	99.206	60.0024	60.1068	60.0546	66.4515	45.5622	5.36246	5.70426	3.02967	1.90403	2.83859	14.5443	10.6311	5.47293	3.7443	2.62609	22.4692	3.11287	0.670053	3.57185	1.75823	12.7907	3.47428	3.37653	3.91324	3.08189	3.40848	5.43141	1.26017	25.311	13.0662	24.5126	34.561	34.0953	28.8257	27.1462	37.5421
gene15505	3.82302	52.6138	20.1995	98.7276	114.26	97.4835	46.6595	17.8051	45.2358	34.6213	39.9286	137.083	34.4902	17.7644	27.865	44.8468	56.6922	74.0966	4.43838	5.50815	7.73954	5.40637	4.78313	0.336705	0.204808	0.29776	26.7277	4.07216	10.214	0.254172	0.900656	0.619037	3.8375	16.1153	3.19377	0.359635	5.35368	6.53856	0.635305	0.222765	0.724431	19.2016	83.8	65.8821
gene30706	10.5249	53.1571	43.3923	57.3526	82.0682	49.3662	35.6571	43.4828	35.2556	43.5881	39.4219	91.6132	149.541	16.8412	22.4207	21.7814	17.6618	19.6945	13.7618	13.5406	2.58986	0.779774	0.707659	0.966472	0.060452	0	11.0386	6.03669	12.0798	1.30016	4.76315	5.78897	8.60896	2.12102	6.07139	0.149576	12.5106	9.0833	5.54612	17.9579	37.4501	25.4555	34.4517	48.0655
gene04524	15.9295	77.7949	109.793	90.9166	70.8997	79.0399	74.8822	64.4619	71.6498	44.2087	57.9292	57.5572	32.7859	14.5723	14.5625	4.57396	2.34388	2.07464	38.4025	51.2002	24.5534	10.8315	4.14794	8.58199	6.39756	3.89	25.0266	3.22862	18.758	11.1579	5.32602	9.89985	17.0576	2.33181	6.79325	0.0210579	16.4538	11.2759	11.4068	15.9934	28.9391	41.0188	6.6596	5.28236
gene25908	1.6726	1.74115	5.90503	40.802	93.6682	101.166	3.07797	33.0693	184.127	221.708	202.918	140.788	8.6829	0.230284	0.580369	1.10479	1.59344	1.69453	0.321639	0.242653	0.267704	0.435732	0.327756	0.214422	0.483277	0.521133	1.20996	4.26978	1.87742	0.298606	4.64038	3.53482	1.07508	0.832255	2.81331	0.0594979	1.67407	1.07346	0.30893	0.355948	0.536547	0.351506	0.237006	0.25105
gene27330	3.0731	158.483	136.269	47.2091	47.7913	32.2883	77.2089	153.667	57.0464	53.5075	55.2769	28.8689	2.95257	76.4149	67.6793	44.4256	25.0638	17.2108	4.48903	5.1452	1.88971	2.00119	0.585628	0.421117	0.635598	0.161156	40.7567	37.5991	3.74781	3.84006	7.11343	3.06717	3.69566	2.34643	4.27652	0.0136292	5.7158	16.2839	4.43034	4.88563	6.28765	26.4392	20.0947	23.7634
gene23709	5.67007	91.3689	78.3931	151.257	121.498	94.6832	92.2087	71.4223	106.807	112.443	109.625	84.5128	5.2774	6.36261	2.78334	3.1464	3.43742	2.15292	2.23657	2.23028	0.408826	0.202308	0.183823	0.078111	0.0711034	0.11597	17.2218	2.68856	11.0084	5.91183	5.62805	9.2455	1.94879	0.7061	4.27877	0.148459	8.62662	10.7379	2.38421	3.96292	10.44	8.94919	1.66827	0.281946
gene07025	16.1938	58.7076	41.4466	44.7148	103.045	31.6273	68.5178	90.0499	182.307	135.544	158.925	21.6522	4.08624	10.8906	18.072	7.57764	5.16498	2.26904	4.1283	12.0048	15.0652	3.06	0.745773	1.59263	3.0294	1.29787	38.702	28.0849	9.42909	3.87227	6.07795	5.56015	5.60951	1.98111	3.38881	0.0365199	16.6158	15.9345	4.32732	4.6177	9.03662	7.29521	46.9131	5.85335
gene01338	24.7007	109.402	76.8936	87.0401	104.888	58.0887	87.1746	81.8377	86.7391	77.1682	81.9536	101.278	17.4157	6.37381	11.2507	7.2481	3.90266	3.92714	8.76569	7.69992	2.31835	2.38765	3.15463	0.415657	0.221987	0.146698	18.5103	0.808691	7.73394	2.09393	1.5233	1.74241	1.09236	0.641853	2.47391	0.0805163	17.0422	35.9747	10.1779	9.41746	13.1374	9.42466	1.20419	3.29435
gene03192	9.30423	66.6381	36.5588	40.4419	98.2292	22.1889	72.2331	90.0256	164.339	134.48	149.409	46.6074	26.7045	11.3956	20.5601	10.9588	7.65261	2.92675	11.0475	23.0803	33.2132	9.6116	1.34693	0.300879	0.128876	0.0586777	22.4814	15.6758	13.2823	2.0168	7.6923	5.98955	6.42747	1.45595	13.109	0	20.0797	10.4599	0.689699	0.370234	0.179583	4.20844	1.05873	0.31587
gene10417	12.8378	9.44346	12.3074	39.4211	66.6362	54.1538	15.3776	21.9119	83.2294	110.371	96.8002	51.5136	48.4071	3.31183	9.17706	11.3789	13.9442	18.8195	9.08653	8.10288	27.712	30.3633	38.4236	0.25673	0.101707	0.163178	29.1136	8.37658	1.55915	3.95056	18.6719	27.6361	23.5214	8.06982	1.47725	0.0241171	1.79038	1.88412	6.0639	7.42894	7.87168	3.49333	2.40221	0.395507
gene23163	8.45815	24.6412	48.4977	50.0803	56.3253	34.8097	42.4562	83.0935	107.543	104.975	106.259	38.2835	32.3054	4.94954	11.3601	16.0902	17.0909	21.3912	8.43074	33.8716	46.5936	42.5534	43.9369	0.532089	0.738555	0.252029	9.23346	22.3772	5.09167	0.809799	3.41273	4.1803	6.63792	4.83301	3.88373	0.0955261	3.80501	2.27467	0.779124	0.557009	0.577217	1.95463	8.62941	19.1155
gene23476	10.9037	63.5414	24.8517	20.6458	45.8516	13.8413	128.448	85.4021	126.79	208.007	167.399	63.4793	10.6374	1.43093	2.64454	7.64593	8.39977	3.85954	1.74589	1.38726	14.0709	14.9911	8.53019	1.86696	19.5667	8.58046	22.4302	42.956	6.17074	2.21677	4.32275	11.0091	6.05609	6.645	8.52654	0.296112	13.1763	8.04622	2.17108	0.730784	1.56816	3.73625	1.57456	0.617097
gene14986	6.43057	37.9683	67.7115	10.0866	21.5721	30.2399	21.846	204.166	20.4196	34.311	27.3653	58.9736	3.32914	2.68071	9.48508	10.772	8.88459	6.45138	21.5131	59.3544	56.464	70.4611	17.7783	1.51344	0.531364	0.043386	28.6	14.4948	9.15674	0.355085	2.93547	1.34729	4.23149	1.23444	4.19666	0.699832	13.6411	24.6595	2.33072	0.390311	1.09492	5.1613	0.795741	33.6341
gene31782	34.0652	125.36	87.8943	33.4562	37.6077	23.9923	123.451	118.897	59.0684	67.8878	63.4781	26.6556	2.82666	28.8995	17.1493	5.30599	1.89369	2.18681	6.60861	12.6956	6.1079	7.65552	21.8962	2.63326	1.85105	5.15035	8.44716	3.00997	5.06979	4.07414	6.18284	5.3725	8.00445	2.34392	4.45213	0.0830439	15.5382	5.79672	30.411	24.465	29.4509	34.2597	5.01373	2.28266
gene16431	1.97309	47.1336	46.4678	74.3705	103.777	62.8274	56.2281	17.7854	38.8921	48.4848	43.6884	73.5537	54.3584	51.8128	46.7676	7.75873	4.56929	2.73143	14.8026	6.4309	1.1012	0.806684	0.738569	0	0	0.0883855	30.9113	1.02868	0.791567	19.3966	4.46971	2.21479	4.02423	0.903085	0.762379	0	1.20211	2.07671	7.74653	19.6953	26.1356	62.2001	34.1472	15.4946
gene22535	70.834	125.028	65.3043	26.4355	36.3815	10.8987	144.871	113.582	66.2074	68.704	67.4557	29.959	8.33969	2.53421	4.54213	0.711375	0.27551	0.778613	0.713824	6.00545	1.055	0.438214	0	0.153317	1.11416	0.380193	18.3004	1.36746	26.3283	8.47505	6.96097	4.46392	1.8685	0.255701	3.057	0	59.5326	52.1546	16.0268	10.9643	3.9496	2.93532	0.377162	0.155134
gene21124	19.8961	61.6051	50.8352	57.2671	63.9734	41.7377	116.112	91.6853	81.3253	85.8566	83.591	55.1582	61.8008	8.98683	8.66184	3.45624	4.89554	5.65957	1.64522	2.92595	4.22263	5.08943	6.32233	0.155242	0.391879	0.938801	8.10684	1.6285	1.67968	0.959868	0.636364	0.621011	1.21102	0.824906	1.46953	1.57194	17.2093	6.83481	4.6837	4.45576	11.4879	16.275	1.29689	1.28235
gene07599	9.03362	65.852	49.8213	42.6974	46.5239	10.2329	154.334	102.746	132.117	59.2077	95.6621	42.9657	4.93557	12.1554	36.4787	40.289	12.5438	6.60361	29.796	14.4132	2.97755	1.03239	0.29244	1.01639	0.327733	0.154158	52.8158	3.62059	2.4142	4.38524	12.7933	8.40369	4.13494	1.09883	4.85834	0.0385314	4.65037	8.61159	5.098	4.22784	3.93077	5.97329	2.4281	0.627007
gene17574	3.61343	49.7621	78.3703	86.8904	88.1816	62.8623	47.8019	33.7323	31.8187	43.315	37.5669	77.8912	12.3726	48.2537	43.8205	37.5472	28.2766	21.3166	6.96387	7.99814	8.08464	17.105	12.6893	1.94473	6.12402	6.8403	12.8688	6.97427	3.44572	4.79672	2.63121	0.777115	0.986442	7.96289	1.782	0.0140736	5.68771	3.98022	6.19621	3.08846	6.17704	16.7036	30.0124	6.36405
gene10135	2.78339	8.03429	27.7622	118.265	241.662	104.724	10.0863	33.9756	26.9658	46.6407	36.8033	138.458	1.36168	3.00847	4.16728	5.32755	4.78154	12.9802	0.549819	0.404576	0.0926601	0.119262	0.0693644	0.0757198	0.0683478	0	12.354	0.652327	2.55348	0.0769802	0.246465	0	0.210769	0.31033	1.73415	0	3.51792	7.92606	0.806689	0.786087	1.01977	6.89285	32.6334	66.4836
gene00613	30.6168	69.4114	55.0157	18.4862	18.3013	45.6737	37.4384	85.2323	32.5888	47.0779	39.8333	73.7245	7.15221	10.6014	12.3966	10.3592	9.18222	11.7715	15.6255	17.4278	13.4944	11.0208	11.5019	1.62683	8.87285	4.23386	11.6191	14.9567	12.9445	12.6121	13.3774	11.2354	8.17268	5.17415	7.9452	0.164255	18.8533	14.9605	24.6871	19.1938	18.7394	10.8951	4.00074	14.4233
gene09835	22.888	33.5796	36.0727	36.562	50.8225	27.1576	58.7458	30.995	47.6982	82.4018	65.05	69.0158	25.9377	21.9057	8.49456	14.1113	13.9481	24.1102	17.9442	6.03125	3.14751	5.27783	2.89155	2.62561	11.0955	8.09664	32.5964	4.87041	13.186	5.27892	19.1148	9.06416	20.8228	0.33533	4.25285	0.0467623	13.4576	40.7951	9.42135	13.5619	9.48413	13.1873	30.7206	6.56216
gene07997	7.74926	19.9143	14.4221	18.3142	31.4994	68.1033	20.0107	48.5631	30.7922	35.9524	33.3723	71.5389	7.13784	9.59649	20.447	16.5377	18.2198	30.5758	2.7725	2.57194	1.34461	4.68131	5.02164	0.65218	0.033654	0.0877292	37.5973	333.005	4.68171	3.46878	10.6833	8.02438	3.88506	1.22159	3.13811	0.0818827	4.4454	5.25267	6.4044	6.25813	8.58998	9.89019	9.62032	5.58083
gene15672	7.46964	25.5505	149.975	100.669	75.6352	43.7317	6.40796	84.5527	32.2157	24.7894	28.5026	92.4545	10.5204	20.7546	20.1837	8.13782	5.90226	7.14033	2.02612	1.66573	0.580449	1.90775	0.943202	1.83	1.00822	0.317078	0.799873	0.793871	3.2872	4.85385	2.4892	3.19685	2.77941	0.136367	0.44006	0	3.18525	1.52465	38.989	89.4638	71.1842	14.5316	1.30481	0.178774
gene20038	7.16886	27.0391	68.6214	64.1603	70.912	15.6955	54.5937	78.3849	112.166	94.877	103.521	56.0918	22.2426	9.15902	40.909	13.1423	1.94081	1.26893	2.39871	6.5299	1.69291	0.924951	0.181837	3.01116	2.72881	1.41184	8.48938	3.36344	5.51552	2.14447	1.34688	1.648	1.2317	9.40878	5.81578	0.0292952	8.59825	9.82699	2.18466	2.3241	6.77598	4.06604	3.1092	0.410357
gene30427	15.5984	94.2531	92.631	30.7654	24.9508	27.9423	107.648	124.6	62.6591	50.0325	56.3458	23.2227	6.90303	8.11453	10.7685	10.7267	7.21247	4.26208	3.69131	8.20386	15.6775	25.3998	49.7698	0.569308	0	0.312612	1.41366	5.90025	10.4107	3.78291	13.6479	14.8957	11.1178	14.3339	2.07929	0.437669	14.1578	2.62501	6.24889	2.97282	3.89679	9.78088	12.074	7.43064
gene20865	43.521	16.0329	20.268	42.7308	63.8157	59.0795	14.0969	27.4856	60.0985	77.5848	68.8416	56.7203	60.0679	1.77416	2.02085	3.15509	3.92155	6.63082	11.912	8.73312	11.6506	7.53653	1.93371	8.99349	4.1108	3.80051	3.85733	4.73927	10.7986	9.92679	3.71669	2.45643	2.24774	0.607331	4.62769	0	28.044	12.4108	71.2934	21.818	9.1678	9.59241	5.49592	5.92027
gene31464	8.86351	28.0351	38.9196	100.08	82.2479	87.9324	21.6263	22.8668	33.6579	28.8315	31.2447	92.0081	52.6923	8.13877	10.3838	5.93437	4.17468	10.2446	7.90613	6.94114	3.2299	3.58807	3.81625	0.056732	0.230873	0.0678761	27.5869	7.31319	6.27694	1.23795	0.710231	0.48911	0.7485	1.44141	5.88115	0	8.39578	5.72508	2.15004	3.29573	4.62569	11.1832	3.24362	102.624
gene19972	4.80761	114.123	66.6236	45.9003	47.3774	40.0347	94.2172	42.9074	36.0769	29.2399	32.6584	68.1402	0.123259	9.39609	12.1026	4.10119	1.74815	0.931288	10.0276	6.14649	0.799837	0.0888034	0.0478956	0.0594595	0.705901	0.468866	25.6954	0.387702	4.37757	10.4891	8.69814	9.13857	6.02821	5.6671	1.65821	0.164721	5.85254	12.8619	3.78065	8.25515	39.9937	25.4102	75.0393	47.1711
gene09007	3.48558	36.335	52.4906	31.1214	39.8934	16.3993	61.1738	104.735	119.85	72.7169	96.2834	26.0454	22.291	3.54126	1.89335	2.90244	2.61234	2.89685	23.4394	42.045	48.0591	74.4022	16.9269	0.369491	0.188859	0.972151	29.2752	12.2502	1.05679	0.717694	1.78961	1.97616	8.05841	8.06822	3.64466	0	3.05658	1.95117	1.61053	0.327598	0.279474	2.93539	0.885698	1.53722
gene00805	5.16223	17.6889	25.8853	39.4776	57.3737	31.9039	20.727	67.04	67.3643	89.8776	78.6209	84.3402	20.034	4.53507	4.88134	4.627	4.14015	7.72073	10.3005	30.8032	26.8579	11.0068	10.4313	4.71322	5.78853	1.85548	6.27132	24.323	6.68521	8.30515	7.01762	6.89546	8.68402	20.3085	7.69335	0.699998	7.53217	11.3675	6.67043	6.52947	6.11683	5.72171	6.76167	21.7279
gene28478	0.213852	11.3894	99.9003	134.53	148.458	76.627	3.10262	92.0936	52.7824	34.9095	43.846	115.34	11.839	2.02573	12.385	8.47322	6.21334	8.55024	5.44569	9.33	1.78506	1.45175	1.68571	0.493491	0.353879	0.505715	3.02852	0.630419	1.74994	0.682598	3.875	0.886307	1.41445	2.52429	1.08355	0	2.42245	11.5433	0.346846	0.0225603	0.350123	1.00844	0.851874	0.913063
gene34103	13.6548	7.92048	58.4935	50.6731	55.3549	57.2735	8.2299	130.608	67.134	86.5901	76.8621	46.9735	24.0772	7.45045	13.0499	13.3058	9.10473	10.0796	5.14124	5.22735	1.72508	1.08362	0.9231	0.0894267	0.241747	0.516495	7.14591	36.0094	13.6986	2.03453	1.63025	1.50444	1.62451	1.31437	10.9124	0.0449525	16.7981	19.0717	0.750812	1.71112	4.60006	7.69974	1.34392	18.13
gene16444	2.3051	27.859	22.7579	22.2756	49.781	23.5382	44.0429	37.8541	86.2673	106.208	96.2379	65.0115	32.8485	5.41594	4.95685	7.33407	12.9306	14.662	2.44924	4.53576	11.3225	21.0894	25.5096	0.165659	2.27635	0.596229	30.6815	24.7848	1.78515	0.63453	2.20287	2.10758	2.46334	2.74779	1.13622	0.0424515	2.61447	10.0004	1.42312	0.866307	0.780614	3.37409	4.64318	2.90634
gene26895	5.2816	94.9059	93.2694	26.5861	22.4547	28.8572	114.468	145.534	73.0945	43.2603	58.1774	29.7838	4.74624	3.63876	3.69024	4.62812	3.96406	9.45944	1.03167	0.672632	0.239568	0.799301	1.6689	5.40205	49.4903	14.8813	49.7012	28.9528	1.79231	3.68221	1.74457	4.43943	1.67228	0.187282	1.87507	0.0280574	9.77656	19.199	4.85883	2.81753	9.22959	5.96244	9.11041	4.07304
gene08646	20.6648	53.9517	95.0763	32.6619	27.3337	23.9055	46.8306	185.976	33.7319	30.6711	32.2015	30.6319	22.287	22.922	26.3542	21.6864	13.3023	12.7934	2.93972	4.81839	3.58422	4.15931	1.17861	0.205994	1.31951	1.61495	5.71364	0.655389	4.83627	6.33629	16.6433	19.2133	13.1196	4.19827	7.01835	0.0756028	10.8799	11.158	9.00484	10.1936	21.7904	12.616	2.40764	1.26368
gene03582	4.72968	97.0043	35.8582	14.1397	18.5369	8.34143	164.526	92.51	48.8995	37.8353	43.3674	25.8733	12.4976	11.2725	13.1891	13.5913	13.486	8.76526	6.71236	15.7566	12.8802	10.7806	7.921	2.24793	9.06446	2.50917	5.9959	6.34123	4.60709	4.42875	8.05894	14.078	12.3691	39.7848	5.21424	1.9806	7.50677	9.76156	5.20445	4.36613	5.24687	6.70419	6.36199	11.4946
gene34980	7.67268	8.32758	32.1387	43.1525	45.4466	47.3439	39.8369	51.7517	72.0841	60.8989	66.4915	70.3069	14.1454	8.05096	10.2586	9.37676	9.48953	22.247	2.754	3.2646	3.26513	3.38612	1.55538	0	1.13132	1.13889	27.4723	88.172	5.52044	3.39532	6.24913	2.1376	1.52136	1.2937	1.94983	0.0287727	6.05435	5.79204	7.42086	6.36972	8.65791	11.6159	7.21102	14.308
gene06302	7.77824	16.3681	31.5107	41.0943	51.1393	50.9457	16.4492	47.3791	48.0487	50.8946	49.4716	76.6814	62.8798	7.77998	8.17439	5.11126	4.88004	4.32682	10.7412	8.63262	8.71591	18.2515	4.87775	65.296	32.5049	9.80302	2.23993	1.68009	7.02292	9.43558	4.14766	2.55647	1.3457	10.0775	3.52562	0.644634	6.80136	3.27253	11.2684	8.30551	5.3482	7.07741	1.31333	1.15045
gene10000	3.3411	44.7839	38.8236	33.3848	77.2059	31.666	55.5579	76.1933	127.568	101.091	114.329	25.7841	4.85816	8.84485	11.2482	7.93455	6.08412	3.01789	6.20657	13.7542	20.9353	3.57187	0.750414	0.0527027	0.0241888	0.799948	14.107	15.9619	1.76578	0.987579	3.14296	2.75844	2.87694	0.956105	1.04909	0	3.38939	4.10754	0.57681	0.446452	0.363568	5.68771	0.36752	0.198184
gene18662	18.5656	26.959	27.3621	31.1572	46.776	33.9865	29.3672	40.4844	83.5261	78.9996	81.2629	19.8876	8.61619	20.0534	17.9476	9.04994	6.51823	8.11896	19.5027	14.6208	9.53231	10.8686	9.40353	2.64773	7.52473	5.12053	12.098	2.04117	28.7791	10.8984	6.80285	7.75866	5.82556	4.54666	14.4717	0.909902	16.4144	11.5778	13.8495	13.6894	9.72599	10.3477	9.64382	4.29973
gene19850	11.8157	18.9067	10.7803	23.9896	33.4025	36.3486	34.9782	23.4615	69.994	71.1713	70.5826	33.5048	25.0698	3.97372	15.8993	28.0693	35.9432	28.3259	5.67155	22.1134	30.2628	32.8324	20.837	0.297092	2.28767	0.938308	15.4787	3.41513	8.74981	5.39516	7.72902	11.6755	5.78319	2.82147	4.08078	0.290094	11.2943	8.71364	2.20849	1.94874	3.79404	2.72159	2.15065	3.43801
gene13629	1.46259	12.4796	27.7227	80.9865	92.4783	62.4403	9.29721	67.285	68.6318	75.1816	71.9067	70.9419	25.1285	7.66686	15.806	19.6467	13.0664	19.6798	0.93947	2.1753	2.95077	2.8713	12.8935	0.332719	1.34234	9.95128	10.19	33.428	2.4183	1.78263	1.3101	0.710893	0.262618	0.326312	1.03128	0.0889113	1.81095	2.61678	1.50245	2.65147	8.31717	9.79923	5.74582	2.36184
gene21000	8.7815	26.989	99.1128	58.3246	49.7062	27.0556	35.4466	233.611	77.7925	85.8272	81.8099	43.2075	7.14872	0.876526	2.08425	0.616756	1.15113	1.92184	0.212447	0.793478	0.703203	0.77489	0.902506	0.437505	0.0324979	0	7.03904	16.7418	6.19508	0.530401	2.96069	2.04074	0.465452	0.0816569	4.72544	0	13.9602	13.1103	1.92368	0.402806	0.203799	1.6433	0.0362585	4.69783
gene22289	21.1255	155.606	253.22	36.7949	19.1764	1.71344	54.6592	109.389	20.027	9.95538	14.9912	7.45491	0.0702055	10.6101	41.7136	16.8799	2.4361	0.61958	1.78636	10.7211	3.31447	1.15478	0.565513	0.452033	6.18521	1.9742	0.621258	0.479108	7.84521	6.78752	1.22468	2.59836	0.175882	0.0345435	3.44877	0	31.543	11.4329	17.6529	19.5141	19.2758	4.47465	0.460529	0.831442
gene11882	18.5149	33.0617	41.5931	38.4297	43.2434	56.6856	54.5351	62.3587	37.2171	44.9694	41.0932	56.0398	10.0445	53.4657	22.6081	6.15883	2.81003	1.38038	12.495	12.5634	2.0011	1.24857	0.876721	8.2557	5.93343	1.63397	9.49428	3.88977	24.4035	15.2532	6.00312	8.37724	6.08069	0.539512	3.26323	0.443703	21.3959	19.8321	13.9761	12.8857	8.9013	24.5313	1.66331	0.399917
gene22505	20.7167	26.2834	29.0935	42.4454	41.7975	33.4945	38.2856	48.8412	56.1934	72.0023	64.0978	31.3947	14.3321	9.41384	9.93422	9.38088	9.71717	15.096	2.87758	3.07121	2.40234	2.2608	1.29034	1.58792	8.16051	2.35583	11.248	3.8941	20.3018	4.96512	6.13974	2.66442	1.01861	0.865702	6.76647	0	36.0201	36.1412	13.7832	11.8979	7.09306	10.9324	11.563	26.673
gene05131	87.4215	64.6068	106.265	28.3323	22.7269	3.52594	114.43	186.768	48.7126	32.1362	40.4244	13.3254	1.49189	3.315	5.41436	3.02433	1.83638	4.02034	1.4801	2.20588	0.768192	2.65909	3.85885	4.79385	12.9324	7.29923	3.51879	3.6882	8.11682	2.59357	1.26837	2.33794	3.1583	2.52489	4.68081	0.165373	27.7823	9.94312	10.4956	5.61308	6.06336	2.9088	4.86385	1.15931
gene08196	12.3592	10.2192	31.5848	93.1761	98.4656	83.4378	4.15416	10.225	16.128	14.9677	15.5478	69.2769	1.3571	56.2112	9.98331	5.90566	2.94878	3.2909	64.3253	24.7041	5.15426	1.14215	1.45577	1.16762	0.531761	0.166521	10.0715	4.4958	4.78584	4.63267	8.15749	2.79077	4.32621	7.31866	1.81911	0.244375	9.10667	6.40952	36.2918	22.5083	12.2739	14.7974	16.3102	20.0405
gene19763	6.72219	25.3697	24.559	46.328	47.8399	48.832	26.7419	25.8399	35.2985	41.0267	38.1626	58.6626	33.637	10.5557	11.061	5.04563	7.35259	18.436	11.3565	19.9069	33.3458	34.8857	24.043	5.75539	5.88285	3.75135	6.38577	8.4014	12.2479	4.32988	4.95133	6.79087	7.85222	8.12341	8.14755	0.142155	7.94134	4.81252	5.88134	7.03705	6.05441	13.8255	16.4371	5.86132
gene20880	9.23098	14.4579	46.1177	26.0368	24.8942	49.9867	11.9786	115.548	60.1215	48.1313	54.1264	38.6159	14.628	3.25106	13.4407	17.5738	11.6413	17.6753	3.82083	7.12492	3.25089	2.94233	2.11118	0.27201	0.587463	0.53484	9.12766	68.3155	13.4411	2.04662	1.39072	1.62291	1.20148	2.03229	9.51662	0.132222	14.3287	25.7175	1.87949	2.57343	2.75451	4.35668	3.29279	27.7335
gene04556	4.14279	33.4996	19.6658	27.5698	61.6399	18.0153	57.2264	39.137	107.361	139.359	123.36	40.4098	23.0795	5.61095	2.86915	2.85077	4.96693	6.96393	2.3605	1.06471	1.47051	1.76792	2.42894	1.98186	0	3.07384	13.493	15.4883	3.03764	2.33549	0.841494	0.403928	0.194653	0.221466	1.55199	0	14.7586	1.55205	2.69132	0.408907	0.260683	5.85877	1.7444	0.94798
gene04229	39.6885	57.4786	31.2942	26.2112	30.9071	14.414	53.616	34.2286	40.3254	44.3231	42.3242	43.7814	42.7936	16.8891	20.5289	19.0539	14.1973	17.1799	1.20049	1.8742	1.87136	1.48213	1.05717	0.148411	0.101039	0	0.146598	0.0456281	7.00815	2.65106	3.34672	2.51818	2.58464	0.988735	1.70243	0	45.6423	12.3277	28.1081	24.5129	16.4234	10.6899	1.56844	0.968181
gene01910	24.8959	25.5698	24.3243	25.3921	28.4489	36.7541	47.8829	22.7841	51.5259	61.0939	56.3099	49.2535	68.9639	6.8495	6.85671	1.82975	0.582006	0.396837	8.0025	6.88747	1.86828	0.610391	0.361221	1.80191	2.81564	0.117436	21.0143	6.15875	8.59339	5.29112	2.75128	3.68838	2.04361	1.21902	4.01004	0	13.5358	8.86839	21.5495	9.11946	10.8396	14.2868	3.1519	0.469865
gene07184	0.936426	9.41081	16.8802	15.073	19.6416	19.8807	14.6532	39.4341	31.269	29.3862	30.3276	73.5333	215.216	1.17814	1.71374	1.40505	2.41139	4.65259	7.77496	12.1535	16.6086	35.5441	45.1112	2.0364	0.463671	0.198826	0.270526	13.7839	2.66286	0.146335	3.10054	5.92554	0.224139	6.86008	1.14906	0.598329	1.18168	0.771684	0.664652	0.278771	0.391174	3.56196	0.153527	0.444304
gene15402	18.1159	45.022	29.5303	28.8904	36.2275	15.2517	94.8765	51.9333	74.2463	53.0607	63.6535	17.9599	1.00786	4.80128	8.04489	3.77168	2.66492	3.79237	10.1856	25.4524	9.18545	0.310708	0.40299	2.7036	6.6961	4.71483	10.889	13.9885	27.3072	9.718	24.1562	15.8802	24.8655	23.0627	2.43807	0	9.75281	14.5154	3.06473	3.67079	17.5328	10.7368	2.05706	0.329952
gene29403	1.79466	37.6372	40.9473	42.2593	40.4959	29.9589	44.8812	50.5211	31.209	36.5329	33.8709	51.2796	30.7294	3.85833	6.86325	9.38354	10.9552	15.0082	1.90226	8.5858	16.9026	25.5095	39.8685	1.63597	0.486154	1.31398	11.9739	9.46536	2.39371	1.15097	2.48515	2.7639	2.59133	14.1627	1.68007	2.47239	1.47799	2.12268	1.49382	1.87456	3.07084	8.41425	22.2268	52.8326
gene29867	7.57532	20.352	21.6084	27.8154	52.5563	32.8732	24.153	33.9812	26.9888	43.9228	35.4558	109.784	21.9399	8.63071	10.4309	12.3936	10.4403	13.2811	9.69383	10.0896	7.80997	5.56134	5.46404	4.68113	2.82239	1.32464	11.2279	13.6132	8.4248	6.57171	9.88202	8.63153	8.7719	5.85132	6.49563	2.4347	6.11416	6.2649	8.58971	9.39941	10.2791	10.6713	9.18798	11.5282
gene15771	7.81102	30.236	41.3098	53.8774	38.5326	42.5374	29.1062	38.646	34.4021	26.2806	30.3414	46.5199	22.53	25.8674	14.2286	9.2212	6.42064	12.7661	8.6452	6.59383	8.91114	20.7152	15.2578	3.87649	4.55144	0.672807	15.6744	11.2064	8.10521	3.13968	5.92701	2.84142	3.9763	0.625017	3.82508	0.0527507	7.97972	5.36161	22.7218	22.3758	17.7119	23.5352	1.41006	2.6225
gene29005	8.29868	35.2385	35.9488	28.8653	59.2671	21.9677	42.5742	71.6151	106.63	77.0765	91.8531	13.7621	5.97419	5.6067	10.0598	5.14263	3.27228	2.59338	3.73967	9.55947	11.6267	8.63263	7.88335	0.728221	4.74403	2.19995	13.1477	14.6727	17.5713	2.70798	6.51082	6.43195	7.47049	2.09987	13.0483	0.0611695	9.02342	5.90851	2.27017	2.16566	1.26706	3.76404	0.969777	0.313579
gene19731	2.15307	3.95921	11.4786	36.8921	50.483	56.9234	13.983	10.5923	63.202	89.2457	76.2238	56.6818	23.8671	1.31087	2.05903	1.09428	0.547177	4.13441	0.39703	2.15606	2.68276	6.43126	12.2505	0.122096	0.508283	0.115718	4.24515	8.05712	3.1769	4.53632	8.36883	7.62549	4.16103	3.864	1.98997	0.042891	6.4894	8.711	2.18115	4.3783	10.1571	8.723	0.141925	59.0171
gene00095	5.79844	26.9397	73.4481	91.4766	55.7614	58.6847	24.0686	36.2075	43.3997	39.3971	41.3984	48.3709	22.2225	5.65446	8.51701	6.061	2.46131	1.37452	5.38742	13.2528	59.3391	18.4298	1.98937	3.38163	16.551	8.56273	0.430236	0.279624	5.59988	1.95631	0.682536	0.384813	1.80972	0.586988	6.61757	0	6.29956	4.74095	1.13058	1.27219	1.9523	2.55419	0.523754	0.277319
gene11295	27.0574	30.017	37.0678	27.8586	30.5055	24.8159	33.8328	49.5881	45.8528	48.4199	47.1363	41.7894	47.6163	3.56965	5.59941	6.4637	5.19764	6.81624	4.29138	9.39302	12.9443	11.304	13.2534	0.730099	1.54506	1.03626	2.93338	11.2756	6.17338	5.32321	3.57083	5.71767	6.07444	5.87463	2.5089	0	9.17442	6.55377	20.0732	9.59896	3.58209	5.77056	3.91815	8.7669
gene16792	1.90458	22.3474	11.4372	20.8632	41.8213	15.5344	44.7931	26.4705	79.0903	105.207	92.1487	58.6792	14.5606	1.67163	4.46427	7.812	8.02406	16.872	0.175948	1.41217	4.51364	3.81245	5.83886	0	0	0.0298733	2.5744	1.80146	2.88596	0.105364	0.228553	0.852715	0.761317	0.994755	2.37701	0	3.31861	0.588463	0.211782	0.252195	0.104998	0.488804	0.106142	0.164356
gene19822	0.812149	18.2697	25.4622	43.342	40.3061	43.0385	35.741	46.4736	50.56	53.2637	51.9119	46.1161	33.8336	9.19819	19.5031	17.6953	11.5638	13.0429	10.2247	18.5518	7.74451	6.36436	4.68392	0.785722	0.0810901	0.0509269	7.61006	6.16362	0.325074	2.87761	2.83402	4.8292	4.76948	6.13453	0.616789	0.0948607	0.613795	1.56263	0.751987	0.989716	3.30416	9.90476	27.9898	27.0484
gene30993	2.17146	14.9874	19.4514	55.2342	84.8309	68.0445	15.0624	16.1069	33.2854	30.6556	31.9705	79.4858	41.3634	23.902	22.8318	3.40192	0.957427	0.177682	9.83918	10.4046	0.306998	0.0882377	0	0.118162	0	0	9.77673	2.39202	4.30596	5.65535	8.58963	4.89091	12.8785	1.07548	1.52893	0	2.10029	2.16868	1.19913	3.64074	9.91359	19.7694	4.5359	1.65778
gene18843	1.00238	8.07473	27.718	16.0872	21.5608	31.0077	6.16207	80.1377	42.1887	43.3403	42.7645	60.4038	29.2518	15.6338	14.137	23.4408	24.3006	60.1655	1.96741	2.78201	1.89795	2.68278	2.36473	0.820128	1.3129	0.822316	12.7611	4.53295	1.90832	1.89651	4.31199	3.86077	2.85299	1.00058	0.783796	0	3.01913	3.52146	2.9605	1.63997	1.81578	4.66298	3.32405	27.6344
gene12735	5.55586	13.7875	26.5538	63.7277	50.639	32.1298	21.6352	44.2359	46.5288	37.2753	41.902	43.8458	21.4808	5.78313	9.06333	6.09213	5.18468	3.96221	7.77603	7.44341	2.58831	2.95966	4.84244	4.9341	5.48879	2.83753	34.8789	53.5305	7.16398	8.06038	21.3381	16.082	7.88533	4.89154	4.94369	0.320141	5.55808	6.10346	5.41004	5.54146	6.57064	20.1407	7.56008	8.47753
gene01332	7.92911	34.5049	17.2961	9.69796	17.7926	19.7687	57.9158	30.6263	32.5114	55.6578	44.0846	37.0557	13.4076	13.7165	9.27058	7.4953	4.35395	7.65979	13.2447	10.6989	12.2791	9.53892	5.32313	8.80928	11.4243	6.85371	11.4363	14.6424	9.68055	13.1804	10.2204	8.56128	11.8455	7.12121	4.31453	0.106887	11.3649	6.22326	14.6444	11.6501	11.375	10.2657	9.67528	1.23389
gene30069	5.45885	88.1337	82.187	46.6327	30.2743	9.88128	112.531	69.5768	33.0811	26.4023	29.7417	20.5644	3.21404	13.5675	8.96459	5.4183	2.07563	1.77054	21.153	21.0708	7.39826	1.48951	1.24662	0.433075	0	0.200722	2.36725	1.23145	6.78193	3.0905	0.658646	0.778802	0.509143	15.8192	4.94544	1.94287	9.32418	5.12588	0.800867	0.593203	2.11786	9.86264	45.6873	1.99491
gene29497	15.5356	8.53975	15.212	36.0569	39.0696	31.7444	34.2807	30.7304	59.6971	59.3981	59.5476	26.3485	1.99277	0.623367	3.36601	2.18853	2.58812	3.16114	12.9793	42.2576	23.2381	9.39591	5.14249	2.70258	2.90083	0.744615	4.4053	2.62153	27.4216	3.67718	33.0875	18.8488	5.69433	3.82266	29.0649	0.0252801	16.3109	7.59893	4.35162	5.75162	2.62614	4.45273	23.6098	12.6606
gene01116	1.27845	42.2472	22.2425	23.0297	57.3163	14.3962	49.479	58.7509	85.9204	71.738	78.8292	30.938	16.5758	7.43352	14.4545	8.2503	5.97654	2.15782	8.31784	14.089	14.1549	4.72481	0.936154	0.371027	0.168871	0.28349	12.5044	10.243	4.62843	1.52039	3.40686	3.83164	3.43045	1.24743	2.12351	0	4.82408	2.31973	0.522849	0.362829	0.30948	3.49936	1.19962	0.294198
gene06458	16.7753	49.8696	58.6455	21.5756	18.5737	9.44172	53.4092	74.8845	43.2643	30.0494	36.6569	6.81523	3.54048	16.8725	19.5414	16.0092	11.6674	8.57485	9.09152	18.5345	12.3133	12.2737	17.1479	0.157571	0.257924	0.321251	13.7237	1.08565	5.13774	4.90609	11.8784	15.6113	16.0753	15.9815	2.39409	0.0724571	7.83089	5.0795	7.39316	14.8611	13.5143	14.9695	15.5696	7.29054
gene18517	6.88782	23.1313	31.3187	45.5766	46.2433	40.2192	66.6555	54.9923	72.6105	76.0034	74.307	48.776	22.0306	0.382905	1.42109	1.25535	0.828689	2.0055	0.540914	0.747392	1.23812	2.16881	1.60975	19.0617	6.69458	4.13683	1.74632	0.442562	4.8741	4.11427	0.936761	1.23487	3.57454	0.910825	2.63834	0	8.47317	3.91902	6.65071	2.40343	1.3174	0.70054	0.0623491	0.219542
gene04125	1.35509	24.2448	33.7041	39.7302	53.9266	51.2876	19.203	23.7035	26.1454	25.818	25.9817	71.4273	45.686	1.1647	2.86008	6.05217	6.89435	6.54688	1.48115	4.60204	34.1166	23.7621	43.8822	0.945981	0.507459	0.219241	2.035	1.89375	2.01617	0.182362	0.295857	0.32831	0.433199	0.453585	1.33817	0.12459	2.693	2.38315	0.269784	0.533772	1.2562	0.972498	0.360049	1.94587
gene19553	4.5093	59.1728	35.6702	39.6889	25.2884	16.9913	89.6241	17.9296	36.0101	30.532	33.271	24.1017	0.864615	9.06744	11.9428	6.14804	1.42216	0.316784	14.5932	12.0227	1.45626	0.55758	0.289034	1.47347	0.544542	0.186731	90.0449	3.38912	3.16555	3.94292	2.2411	4.43835	3.25109	1.7316	1.81709	0	1.93795	5.77089	4.61271	4.10446	9.69798	91.287	15.7302	1.59817
gene31668	18.725	154.314	35.3484	24.0032	5.01954	6.12521	167.765	26.4084	27.6919	10.3353	19.0136	6.28955	2.1374	48.3682	8.3622	9.52956	3.90945	3.8819	8.78604	1.25294	0.379186	1.15972	1.28472	0.933685	0.428701	0.100532	43.0527	0.46086	2.49019	2.0332	2.1944	2.02392	1.58718	0.911488	2.13366	0.268153	1.33311	8.20672	4.65359	7.63021	16.3831	22.4766	9.96035	2.21293
gene30776	2.30468	26.0036	47.8023	104.811	81.6857	60.024	18.5585	26.435	51.0362	46.5131	48.7746	39.6399	22.4038	2.91621	3.76863	3.48783	3.42995	5.28621	6.77152	11.2552	6.42639	6.22249	7.42659	0.0471105	0.0198472	0.0891316	7.08347	2.22824	2.47304	1.18231	1.74889	0.816076	0.71827	0.805967	2.19605	0	2.69885	2.46044	0.976976	1.57067	4.50038	4.93442	3.14522	6.06763
gene25012	2.73261	5.74935	15.5401	51.3485	126.779	41.1237	3.51076	36.9658	58.6261	122.898	90.7622	62.6533	5.80202	0.28895	1.41185	1.18098	1.6332	0.444614	0.276836	0.80039	0.0727619	0.187302	0	0	0.0545799	0.0685554	0.419132	0.146244	1.88434	1.9212	2.3194	0.766463	0.392243	51.4263	0.828182	3.12848	1.1447	0.597359	1.90037	1.90801	0.731382	0.429571	0.158816	0
gene32078	10.3314	20.3108	37.4368	76.1821	75.4196	36.1883	11.5327	18.5451	29.2509	26.1155	27.6832	48.4837	18.4082	2.03776	8.1199	5.7539	2.52997	1.22126	2.04388	2.71077	0.998717	3.66524	0.458759	0.215227	1.17255	1.07072	1.97693	2.89906	5.07412	7.30256	2.50111	4.37897	114.384	3.55932	11.1375	0.0363517	9.31375	6.77428	11.3399	3.9197	2.00157	2.04258	0.410637	0.499983
gene31595	12.6463	39.9616	43.9502	41.4126	59.5048	47.667	33.5894	35.8702	42.51	41.7649	42.1375	44.9718	40.7186	0.135567	0.19371	0.182228	0.0649957	0.114006	0.0217455	0.025785	0	0.0661496	0	0.129789	0.0252655	0	0.110398	0.0338488	2.89634	1.69472	0.192257	0.12825	0.0592445	0.0283255	1.70173	0	20.2083	3.10091	14.5286	3.04927	0.615641	0.527768	0.0563782	0.0241029
gene14015	5.89168	129.969	59.8739	25.7394	12.0097	4.40189	96.9112	46.2206	23.2047	7.63959	15.4221	10.6362	2.22876	8.57795	17.6473	3.88076	1.69519	1.77714	10.6038	6.46089	1.05367	0.162153	0.137096	0.056732	0	0.0327053	2.24789	0.495649	10.4306	8.54322	5.07979	7.17179	4.65571	1.16255	2.93403	0.0633527	2.38912	2.06914	9.94348	30.6001	27.285	8.94095	7.59524	59.7162
gene21466	1.82349	2.29469	9.84298	20.8286	43.3943	17.6404	4.979	15.7546	61.2088	79.8164	70.5126	43.0387	36.7365	0.0930415	4.71004	6.04667	8.41905	26.9495	0.0946266	0.870155	1.89665	2.0718	3.80107	0.154951	0.0833095	0.110425	9.12467	20.3225	2.88304	0.0234579	1.53497	0.333172	0	0.0237455	2.89737	0.0505436	4.18578	1.87433	0.0292697	0.0283621	0	0.080399	0.0426306	0.147723
gene27713	7.21073	33.3954	23.2205	27.0971	33.0854	24.114	36.1391	33.485	35.0694	40.1228	37.5961	19.481	14.2988	9.0149	9.71778	8.18846	6.78635	8.25744	9.8267	14.089	11.197	14.7946	13.8345	1.01097	3.98009	1.78279	13.7905	8.96811	5.65396	7.96852	7.32314	8.91239	7.08525	6.31416	2.24981	0	9.7484	6.20757	13.9053	11.2899	14.0019	10.2243	17.9746	19.2468
gene14366	0.233382	88.406	126.443	29.5076	23.8197	37.1158	109.429	23.0034	31.9077	38.6986	35.3031	58.6714	5.45843	20.6526	12.266	2.00652	0.804526	0	1.90506	0.797947	1.02868	0	0	0	0	0	1.90737	1.92317	1.17942	0.338215	0.135415	0.749832	0.707376	0.162307	1.01229	0	1.78529	0	0.494466	0.447402	0	3.12691	0.390399	0.548882
gene10136	1.20433	6.58866	23.8067	67.1441	59.9071	59.8547	12.7544	14.046	28.9319	26.3194	27.6257	101.307	50.127	4.40832	8.28936	1.40496	0.733994	2.38107	0.481819	0.308189	0.0680773	0.0587005	0.108429	0.0617782	0.0240521	0.0626991	4.12979	0.670656	0.982899	0.0532773	0.0356629	0.146577	0.261107	0.95301	0.991441	0.0281366	1.86937	0.532118	0.115209	0.386494	2.15895	10.6006	10.7705	7.58889
gene24119	3.20692	6.62318	25.319	35.422	43.903	48.2401	10.1556	32.774	29.1396	38.0054	33.5725	39.138	28.9499	24.6476	4.79634	5.60596	5.02176	10.0974	31.8892	14.0513	8.17489	9.78068	9.01099	0.0944412	0.395221	0.666377	17.5929	3.27651	2.96447	3.03784	1.42642	2.51886	2.17798	3.42557	1.18649	0.0121007	3.87695	4.32577	1.75647	1.94086	1.45998	5.02371	3.38652	12.4592
gene10496	6.5096	12.6169	18.0486	10.3841	16.166	8.01247	49.943	52.5024	24.6281	22.3714	23.4998	31.8948	5.07973	2.04758	3.63848	8.48186	10.3097	18.2222	0.125806	0.0317648	0.632581	0.514597	0.374747	0.17348	0.143736	0.0493598	5.12275	208.953	14.6406	0.241732	0.301585	0	0.044695	0.0508516	9.33805	0	9.40503	3.50383	0.374758	0.118358	0.0364837	6.05504	11.7597	3.76479
gene20545	10.0633	2.68693	4.05436	9.73505	39.2688	30.6833	14.5453	21.0729	34.9761	56.0704	45.5232	49.3287	48.4175	0.575648	0.415328	0.550877	0.498913	0.456103	0.243742	0.150063	0.116502	0.194856	0.19231	0.108951	0.820083	0.529454	13.9989	36.0091	12.3978	1.83911	0.708181	1.93004	3.69354	1.35871	6.80385	0.0536947	20.5004	33.1336	0.530339	0.552081	1.01874	1.17833	2.02792	11.7858
gene19713	8.47155	0.0389505	0.688967	0.824001	0.562689	65.4265	0.168763	2.82506	2.51026	11.9189	7.2146	128.509	4.90469	0	0	0.0480809	0.0213485	0	0.0285701	0.0602205	0.0497017	0	0	0	0.0165974	0.0208473	0.0746854	16.2576	25.0083	0	0.619647	0.120821	0.0397595	0	9.35002	0	7.30329	4.8767	0	0	0	0.0796689	0	0.0365911
gene14336	10.2781	43.7347	45.0719	47.0311	31.6495	18.8087	34.4186	54.537	33.6764	18.5233	26.0998	29.2479	2.39148	6.30523	15.0045	17.5659	16.848	11.6638	2.07287	5.4562	2.95412	2.99235	2.20102	0.248626	0.10753	0.140767	6.01382	4.55939	3.10684	3.14306	51.5242	9.61295	9.62976	0.909486	8.48209	0.0181428	15.9417	10.1277	10.3362	6.24133	7.49743	6.85791	0.367461	1.58139
gene32187	12.601	43.8587	28.4307	21.1335	28.1983	12.7541	63.1676	48.159	69.3764	48.3681	58.8723	14.7832	1.89914	9.08972	9.8352	3.88482	1.98641	1.78304	11.5056	16.178	6.55574	0.748219	0.263075	1.65298	2.11184	5.34489	27.9237	5.15516	14.2374	3.97484	5.96878	6.46319	3.53477	0.300836	6.95711	0	15.672	9.32765	4.73642	2.84323	6.85116	5.9299	0.608391	0.122756
gene09549	15.3311	27.9269	22.7603	26.4691	31.4097	28.0985	31.8844	33.2627	28.1927	42.6058	35.3993	32.656	7.18378	10.6736	9.1168	5.57256	4.09268	3.35998	21.03	19.7635	4.88207	2.11864	3.39416	2.28817	2.6153	3.03751	15.118	3.23638	15.483	9.98446	6.8151	5.50734	4.58871	1.78708	3.78013	0.0347589	18.4585	18.9829	16.1133	15.5253	14.2906	12.347	2.36345	0.485145
gene30739	3.87063	16.0482	26.0051	39.9046	38.7686	42.3803	12.5374	23.6047	27.639	31.2284	29.4337	50.5028	19.6687	9.27342	11.9242	8.37068	10.4131	11.1492	5.42284	6.19878	6.21511	12.8154	17.5893	4.05381	2.46883	1.61156	5.21579	1.64434	2.16674	10.8044	8.12535	5.96538	8.77417	6.66181	1.93473	0.0452322	3.88337	3.00847	12.1411	12.3958	8.16955	7.15627	0.557206	4.60376
gene23392	1.59081	57.525	49.1979	20.9383	14.1637	2.35742	145.147	77.9797	50.5899	21.8436	36.2167	2.80297	0.00667426	0.581654	0.759731	0.322481	0.0928599	0.0377927	0.0366966	0.625738	0.0335646	0	0	0	0	0	16.1938	4.26992	2.02717	0.165725	0.878655	1.78569	2.88959	0.54369	1.20949	0.439462	2.62131	0.820895	0.277483	0.217153	0.0523528	2.67135	13.8386	143.995
gene23200	1.78273	29.3138	21.7701	26.7498	36.116	29.9994	34.6581	14.4808	32.0772	34.4534	33.2653	59.4216	27.6432	2.30389	3.64596	4.23535	2.99221	3.38768	5.54546	12.7435	5.64377	2.97302	3.35585	0.12848	0.0556501	0.0232999	21.2158	3.23752	1.1543	2.08942	1.91988	4.00472	8.083	13.3727	1.369	0.486937	1.46042	2.35649	1.24801	1.52626	6.16865	22.0546	15.5124	11.0718
gene11339	9.69505	21.025	32.5734	23.7784	38.426	39.9006	22.9771	24.8094	31.6956	72.7439	52.2197	24.8197	7.0083	10.0339	12.2801	7.9978	4.6149	1.62332	9.28074	9.13203	6.40347	6.10139	1.08038	1.65192	2.84018	0.453752	15.1937	19.4283	6.31862	6.30875	9.65249	7.97199	4.26457	1.54512	3.50145	0	7.21233	7.41826	8.95762	11.9963	9.29643	20.1731	1.62306	0.462773
gene09721	1.22093	1.92538	3.75583	24.6034	66.3708	77.9023	0.617465	7.02883	19.9024	20.0189	19.9606	63.7114	35.1844	0.477901	1.74244	3.93171	10.638	11.8755	0.708959	2.2905	6.18015	9.72373	41.5523	0.463276	0.386283	0.0965511	0.455443	24.4063	2.42749	0.52395	6.16182	1.11388	0.410337	1.46367	1.16551	0.0867591	1.64628	1.25975	0.621058	0.42422	0.782102	0.607476	0.780338	11.3098
gene20049	7.03238	12.1516	9.93856	12.5065	29.4506	12.3065	15.115	19.678	45.111	64.6663	54.8887	19.9326	13.3833	4.31149	6.42925	6.86318	9.37927	12.6043	5.94584	8.08169	8.7928	12.093	14.2787	0.714214	2.10929	4.12747	8.80465	38.138	6.90028	4.39983	4.78765	8.64332	6.22255	5.57615	6.03572	0.0387563	11.6296	7.60049	5.1639	3.93137	7.89347	3.20224	5.24192	5.01026
gene24880	9.65343	27.8582	18.044	17.2287	41.9168	10.7969	32.0911	37.2178	63.621	49.7879	56.7044	22.4729	14.0038	6.02111	8.93867	3.56305	4.37679	1.48035	6.82343	14.1561	11.1439	5.67432	1.35913	0	0.408626	0.133708	11.8368	12.3213	9.58764	0.735404	3.56225	3.30604	3.45858	2.50824	10.8029	0.900034	12.7567	7.99356	0.67258	0.668235	0.562503	2.8154	0.550983	0.372955
gene18755	17.3787	34.3891	37.9685	26.6932	20.6295	10.1364	53.7474	53.0637	35.9401	34.4832	35.2116	15.3862	1.44993	5.98326	5.51276	2.66397	2.99362	2.64539	3.49575	6.22103	2.81022	3.44175	3.16849	7.80736	5.68634	3.09944	10.5994	5.09165	5.95864	2.54243	6.15562	5.6165	8.07021	1.94387	8.33428	0	11.2511	11.2683	11.5962	18.9373	27.9066	14.1738	2.41248	3.31937
gene19828	3.29893	47.2518	75.0196	67.255	30.4965	34.2168	16.3921	34.8743	15.1722	12.5177	13.8449	25.0538	2.59261	14.1789	12.6974	12.016	8.88808	4.78976	31.1516	19.8709	2.39173	0.86073	0.0391573	0.17098	0.116404	0.31428	20.1528	0.4523	4.44657	1.49451	1.43689	1.42102	1.86994	0.262393	2.46796	0	5.86966	7.67305	3.02671	2.35002	4.59559	7.87492	1.49281	0.977329
gene20103	7.66968	10.719	19.1602	26.7943	41.4282	26.659	11.4122	26.6598	33.2043	51.3585	42.2814	37.8169	0.944251	6.27363	11.706	11.25	10.2459	13.5499	6.2198	9.92953	3.6159	1.04437	0.854759	0.305403	0.0683657	0.0323635	2.81461	4.2883	11.9932	1.2275	4.6565	4.13387	5.91089	2.12141	4.46843	0.0415238	5.47824	4.06847	2.64505	2.14957	3.18378	33.6629	26.7325	21.9308
gene12988	8.9397	35.1738	21.0991	12.8664	15.8892	12.9076	41.121	30.1298	27.6163	36.7217	32.169	17.2307	7.73971	12.2985	13.1065	6.67791	4.2484	5.12884	10.4402	14.9974	9.48267	7.56299	5.98432	1.59734	5.56129	1.08317	7.44915	3.9911	5.2672	12.1404	7.14018	7.72813	6.61338	5.28713	2.69292	0	9.80606	5.63689	10.3369	7.72127	12.2562	10.3905	6.54194	1.65838
gene16329	2.00971	28.0514	33.5687	24.192	23.6887	23.9099	40.0281	37.6263	34.393	39.5832	36.9881	57.6607	7.65459	7.26594	7.35745	1.9327	0.5675	0.936693	8.14189	15.6418	5.89881	3.06311	10.4113	0.588582	1.4935	0.995758	12.2468	4.60023	3.09188	2.28609	2.17285	2.39501	2.89582	0.600095	1.05054	0	2.48959	2.82083	0.607416	0.290589	0.712714	3.83297	0.69626	0.753898
gene06579	4.64808	47.3893	28.7044	21.5456	14.0007	7.72245	44.0228	44.199	35.8504	19.2802	27.5653	44.1211	6.66397	4.07797	4.69694	3.69293	4.55029	8.81143	5.03163	10.2657	9.9239	6.59367	7.06679	0	0.541829	0.904333	9.18369	9.01719	2.64449	1.4379	9.68719	7.99211	10.4033	7.99206	1.00918	0	7.39677	5.87576	1.70182	0.95941	1.79795	3.20729	6.53166	17.3818
gene34102	2.97367	11.4383	30.57	17.179	13.3706	26.2318	9.30087	83.8468	39.7152	33.87	36.7926	25.9766	10.565	2.6207	10.0185	10.4917	7.20345	11.6162	3.13724	6.0247	2.09356	1.1225	1.18906	0	0.34322	0.191222	6.15582	39.4115	3.56027	1.13889	0.826778	0.753843	0.953695	1.02185	2.25486	0	3.19846	7.78213	1.06575	1.42242	2.32751	2.80799	3.06929	22.9613
gene13142	1.93537	10.1157	32.3429	31.8735	38.794	50.2991	3.6573	9.00977	19.7771	24.4959	22.1365	84.8836	10.6191	0.725634	2.10938	2.19796	0.66216	4.21345	0.50436	0.804499	0.937522	0.252645	0.411493	0.124084	0.0169611	0.0639122	0.22123	22.3194	2.13526	0.0420103	0	0	0.0397717	0	1.58287	0	2.06695	1.72233	0.253598	0.144553	0.166692	0.263337	0.0341384	0.271814
gene14957	5.17342	50.8632	31.4322	24.4368	24.5704	23.0417	46.2198	34.2379	24.2414	21.7982	23.0198	27.7708	18.3102	1.65772	1.91307	2.49769	2.44557	4.97133	1.96732	4.73811	9.10188	11.5314	10.0673	0.302224	0.0644545	0.106664	4.93162	2.28715	6.13954	1.26596	0.814155	0.799888	1.20585	2.55462	4.3366	0.0190083	7.61942	6.70633	1.57522	0.56187	1.43749	3.84933	6.44828	22.9356
gene24236	10.6072	13.9319	24.2899	23.8057	22.1797	37.2294	11.2683	18.6675	20.6497	25.8108	23.2302	23.9757	19.6616	12.998	11.394	12.3139	7.41241	7.94029	11.5453	13.0708	6.70551	5.69435	3.2339	1.15775	0.405568	0.161074	3.37431	0.152413	14.7466	10.6785	4.29607	4.10115	2.81217	9.55987	6.82616	1.0707	15.0531	10.672	3.54956	4.7357	6.69667	7.76456	4.66436	1.81003
gene15568	0.862967	14.3824	39.8834	72.2646	14.3444	17.7819	15.4456	51.1424	22.1939	15.3855	18.7897	125.023	1.11775	2.66155	11.3473	4.26325	2.52943	0.770981	0.0549645	1.07667	0.106365	0.157149	0.0669878	0	0	0	6.12775	1.67527	1.52301	0.301619	0.659106	0.595966	0.0537706	1.20911	1.51556	0.0173828	1.768	0.897954	0.335347	0.087924	0	0.132734	0.0630662	0.0655191
gene23096	1.2625	18.8022	17.2972	12.8697	15.3464	10.244	11.7733	12.4827	14.8692	15.6767	15.273	95.4997	14.6312	1.26614	1.25466	0.186453	0.353916	0.301502	11.177	1.85101	1.14481	1.47731	0.118288	0	0.0630701	0.207007	2.82421	29.517	1.82272	1.21195	12.191	11.9397	2.81769	14.3026	1.64094	19.7874	5.35722	1.52359	0.982995	0.398878	0.233672	1.29606	0.162128	0.199214
gene05138	4.18344	4.48136	7.51425	3.65105	10.0369	9.30484	5.50925	14.9275	12.4366	33.8022	23.1194	35.5127	11.6329	5.2177	1.68684	3.83493	4.00325	3.59074	3.58733	2.11221	2.30675	3.51613	4.29387	0	0.843709	5.27552	2.11639	207.091	6.01152	1.40984	2.37551	1.44104	0.556272	0.323139	2.35052	0	4.88317	4.51105	1.44285	0.94537	0.551822	1.71574	2.64852	1.34222
gene09948	1.78686	5.2941	9.79831	3.13777	9.83752	5.64538	6.92108	18.0491	9.67914	24.8077	17.2434	38.7274	21.6325	0.722116	0.642675	0.901236	1.76156	1.24908	0.271584	0	0.388699	0.862297	0.361535	0	0.068665	0.172494	15.8257	215.622	2.07066	0.179062	0	0	0.0839834	0.0955518	1.19189	0	2.6189	2.4987	2.14039	0.986521	0.30314	0.958107	0.92086	0.388637
gene21732	9.68847	23.2181	17.1811	23.3633	21.3352	25.1717	20.7215	28.8756	27.5361	25.7011	26.6186	24.506	13.6801	1.63641	2.77055	2.71	2.98674	7.45879	3.37678	3.83077	3.90608	6.47047	2.24874	4.26184	2.91738	3.71382	1.97305	4.25132	8.10822	1.70131	3.07365	5.53987	6.96902	8.5768	5.49167	0.491201	14.4671	4.8685	3.38509	1.43916	1.75925	11.9938	34.2693	27.8421
gene29823	0.336554	0.633178	2.2128	2.23825	7.97551	13.3724	0.445752	4.38539	8.01616	7.34093	7.67855	17.5746	168.442	0.0625207	0.371445	0.973638	0.900243	4.58147	0.048212	0.21172	0.149353	0.521172	2.6332	0.122048	0	0	1.8659	0.878281	0.234634	0.03102	0	0	2.0185	0.422252	0.730331	0	2.04633	0.45325	0	0	0	0.0250343	0.362739	48.2644
gene26490	8.25362	39.1405	21.8334	21.7218	13.5032	4.34162	49.7622	35.9414	33.397	21.1692	27.2831	10.3486	4.59309	4.03585	5.60815	4.56442	2.83202	2.07861	1.34813	1.89	0.674973	0.573742	0.903435	0.147233	0.134024	0.0848782	11.152	3.79132	3.20624	3.4373	3.96954	28.9469	30.826	2.74545	86.5075	0	6.43716	7.50165	0.533271	0.111885	0.419027	2.89396	5.68671	3.53105
gene13545	28.5885	28.7605	28.2757	16.5356	19.3074	15.0452	86.3934	47.6012	34.4495	34.2672	34.3583	17.7786	20.1755	2.11675	2.498	2.4407	2.54636	2.80899	0.158595	0.446784	0.160828	0.229819	0.863917	0.705919	4.09729	3.12092	0.383548	2.27094	4.1352	1.62265	0.986773	0.613677	0.316153	0.383423	1.2075	0.139646	18.2594	2.74254	11.6177	4.68982	5.39832	1.55187	0.241965	0.204071
gene04810	7.99682	68.381	44.1664	46.3643	22.3718	10.2187	76.449	13.5601	13.1528	7.16775	10.1603	26.9564	2.27365	9.80967	6.17636	2.33017	1.27395	1.69243	3.48501	2.41653	0.887122	0.332942	1.45544	0.0795254	0.247693	0.648618	22.9122	1.87159	3.45127	6.37226	8.39722	3.21152	4.5546	0.856982	3.02591	0	5.76581	6.75689	4.60878	4.22988	18.4031	18.132	5.09447	1.66055
gene05312	7.15296	8.62638	23.9949	24.7449	30.2814	28.8975	8.14339	29.2218	25.5719	22.4627	24.0173	34.3923	12.3643	9.57573	12.7823	5.35792	1.90328	1.58994	1.29592	1.7331	0.574154	1.23424	2.85574	0	0.0830679	0.324812	6.5233	12.8609	3.64328	5.3411	3.2436	3.91485	5.6436	7.63616	5.59015	0.0971744	3.50527	3.9824	3.15769	2.39142	7.56191	15.2726	48.3153	2.37011
gene02708	10.5223	16.0212	5.98668	2.04045	2.79032	1.54384	74.1158	37.1516	46.8242	60.6203	53.7223	9.69651	1.10816	6.22758	3.6079	2.93386	3.62393	5.30822	3.60585	3.43049	2.57411	3.30827	2.54662	1.45052	1.66088	0.802324	8.35618	3.64737	7.77325	4.29019	4.24185	3.70273	2.28057	2.34805	3.92728	0.174421	9.15654	5.36705	4.15929	2.90203	3.55362	4.36857	4.07551	3.2659
gene19709	3.94455	21.1912	17.8586	14.7523	25.6076	14.5051	28.954	30.7732	51.6354	49.1243	50.3798	21.3454	10.0068	3.92075	4.01152	4.12818	5.115	4.79639	1.43242	4.70132	6.36662	3.91259	4.66067	0.18074	0.0930417	2.81265	18.4955	8.99028	4.41668	1.1924	1.44298	1.41667	1.18591	0.76618	4.73637	0.027439	5.34173	2.19856	0.447217	0.231315	0.123676	1.46148	0.487495	0.54795
gene24939	5.13247	15.0092	30.0441	7.43946	12.4135	9.36537	18.7565	50.2705	27.9801	34.1028	31.0415	17.6865	20.4328	1.49742	3.52017	5.00434	7.13565	4.77162	0.255808	0.481171	0.233974	0.63461	0.847728	0	0.162575	0.103832	81.3652	15.8135	3.2496	0.261347	1.1991	0.825397	4.32725	0.645486	2.69003	0	6.67578	1.86755	0.571186	0.163044	0.270807	0.877067	2.05083	1.27572
gene10331	14.5134	32.3416	38.395	17.5205	12.1459	1.38661	19.305	97.6843	17.7526	9.92482	13.8387	9.65704	0.475654	4.57168	1.67993	0.608029	0.256189	0	0.188316	0	0	0.0685808	0.38004	0.21653	0.755905	0.317663	1.8817	1.62707	14.8751	6.88967	5.16377	2.12551	5.47391	0.0945118	9.3396	0	34.6898	11.1705	27.7881	22.6125	13.8873	15.7456	28.8456	0.58257
gene07023	2.79708	23.1981	16.6558	21.1509	39.644	11.8643	25.3473	36.195	81.7956	57.9749	69.8853	8.34776	2.84594	4.23255	8.34939	4.01094	3.83404	0.749908	0.876908	4.52727	10.7303	5.20393	0.683685	0.0280378	0.290367	0.069589	16.5348	4.46133	2.35329	1.02115	2.91567	2.52103	1.8115	0.286522	1.35073	0	2.81172	1.37137	0.433724	0.20108	0.0854845	0.977042	0.170995	0.0344794
gene26352	7.22178	15.6523	26.2228	42.012	36.5242	36.1187	15.4531	13.0395	9.87004	7.22314	8.54659	33.8137	38.8676	6.87554	7.03922	5.34066	4.84828	9.7146	0.387194	0.22207	0.102472	0.346097	0.294823	0.0383293	0	0.0237621	6.58773	0.0448048	9.59939	0.862952	0.516265	0.699173	0.669814	0.0734406	4.88729	0	10.0331	4.25153	2.2302	2.68475	3.30057	4.67296	1.46594	7.60855
gene00834	4.22386	4.34233	22.5047	40.7831	39.6821	17.3784	5.38956	34.9655	32.5721	28.9199	30.746	22.4981	15.1695	3.36083	7.44585	10.6966	9.73905	5.23688	1.6886	5.25281	6.97442	10.7201	2.37748	0.987481	0.811988	0.649216	4.89022	4.25831	4.53873	1.09552	1.46211	1.21997	1.25549	8.88084	3.9215	0.0546822	6.27598	5.5676	1.31978	0.8994	2.49406	2.79047	0.740131	0.824943
gene09453	5.31536	22.8856	16.7742	19.4165	35.3443	8.2371	25.4554	41.5832	57.8988	42.6458	50.2723	11.9946	8.35049	4.85259	5.75058	2.75919	3.01281	1.02321	4.21964	9.79959	9.46861	5.69268	0.498609	0.062886	0.085626	0.036253	7.58487	4.27931	3.28645	0.833161	3.70745	3.71546	2.45378	1.20279	3.06931	0	6.9708	6.84022	0.180838	0.0762518	0.0616844	1.67773	0.290466	0.0911658
gene30388	4.61911	18.6761	23.0081	9.51566	9.6416	6.098	21.404	53.1365	21.1204	16.6496	18.885	8.4121	34.0724	1.66836	1.65326	0.655307	0.702078	1.87349	3.46397	7.3422	4.0004	1.28661	0.747859	0	1.65336	0.732526	13.0712	5.49376	2.63099	0.835101	1.28174	0.739485	0.397438	3.02458	1.28877	0.106347	3.37399	4.56043	2.01644	2.10252	4.52665	2.22965	17.2822	59.8561
gene31919	3.49708	83.5046	50.1183	8.60826	10.3515	1.11595	64.6651	55.2737	23.2213	14.2411	18.7312	5.11019	0.257014	10.4038	14.1092	9.10568	3.46698	1.15502	2.2527	3.84943	0.772415	0.320507	0.0544688	0.560756	0	0	6.88675	3.70262	2.45589	1.20569	11.7581	10.6582	5.77819	0.335474	1.06662	0	5.67232	3.21921	1.82384	2.2171	1.88168	6.68493	0.536125	0.0520684
gene19971	1.80381	5.5765	3.6953	10.1258	11.4035	42.0248	9.56707	7.58861	31.2352	25.7939	28.5146	28.4681	3.36907	0.172757	1.77292	2.39844	2.13158	4.5321	0.292432	7.2724	37.4427	19.6849	17.806	0.494368	0.310847	0.147862	0.566669	0.117724	2.85858	0.473548	1.10845	1.97015	2.70709	5.65284	2.44456	0.0548051	2.4935	1.05039	0.37705	0.207055	0.218211	0.203819	9.56848	1.36845
gene05807	7.42352	19.5843	16.1066	8.89794	8.24191	20.5287	54.7545	36.477	15.0956	12.0648	13.5802	38.8993	1.15921	6.26656	10.7542	8.04499	5.94802	10.8626	0.587961	1.0837	1.6773	0.316697	0.312919	0.0863944	0.597943	1.00582	14.3988	1.23316	4.80403	1.72337	0.998394	0.709459	0.340669	0.346493	2.43323	0	7.20733	11.1033	2.51849	2.70272	4.91909	5.48395	39.2541	3.40144
gene07771	3.52023	10.3215	19.7335	62.2139	41.7168	34.9095	13.1623	14.9468	27.7485	33.1329	30.4407	39.6342	4.18178	2.92552	2.08498	0.883384	0.475185	0.299001	5.29092	6.36361	5.56912	3.20467	0.151229	3.9331	1.52528	0.365794	2.73883	0.566907	5.83066	2.87328	4.28223	1.72897	0.792329	2.14468	3.22208	4.95822	3.5723	1.94751	3.22885	3.69062	4.28122	3.20523	0.884515	0.605524
gene06599	11.9438	1.69127	11.2392	14.7595	24.5693	64.6999	4.17705	18.0225	14.1573	17.4141	15.7857	34.5524	37.3683	0.132622	0.576957	0.884628	0.428331	0.252796	0.0555869	0.232191	0.125632	0.0762568	0.144031	0.0391379	0	0	1.82461	0.0674346	15.6144	0	0.0949788	0.139779	0.0439407	0.0249967	7.56624	0	11.1297	5.93084	0.036395	0.0227507	0	0.0972749	0.257013	0.203338
gene21114	1.18122	9.71778	11.5291	13.5399	19.4143	6.63635	26.358	44.0492	55.2081	50.0931	52.6506	10.2793	1.38308	0.358246	2.71351	3.7878	3.36501	11.4107	0.804221	3.06524	1.19304	1.49141	0.823904	0.433059	0	0	11.4714	26.9738	2.21941	0.428642	2.13084	2.68158	1.90782	0.351933	1.46494	0	1.78927	0.922653	0.170804	0.106771	0.288006	0.357679	2.35706	15.0488
gene00110	0.922739	0	2.01327	4.73412	21.135	12.1821	0.214023	0.557526	1.09968	0.494951	0.797315	34.6362	5.72995	0	0	0	0	0	0.0607877	0.0801573	0	0.080478	0.560625	0	0.0307381	0.0415193	313.893	0	2.59143	0.313512	0.0356871	0.0364358	0	0	1.66364	0	0.928084	0.402529	1.50045	0.0205805	0.0306885	0	0	0.368155
gene09177	3.1538	10.8814	12.1272	17.7125	24.9105	38.6962	12.2001	26.835	26.2675	22.3541	24.3108	8.9511	48.9706	1.92462	3.35253	1.35266	1.3021	0.478153	3.43555	8.33175	6.0706	2.79463	0.68411	0	0	0	5.2575	2.04095	1.63835	0.424109	2.467	1.94791	1.25794	0.755452	1.95359	0	2.79138	1.78585	0.179666	0.0488665	0	0.911095	0.319224	0.143131
gene19699	13.2022	39.4445	19.1332	13.8339	10.7475	8.34685	35.8166	30.5882	22.2094	21.4298	21.8196	13.9539	1.21568	3.27083	3.857	1.04958	1.52358	2.06324	1.4588	4.56779	5.07216	7.51492	2.41577	0.278912	0.984884	0.350848	11.7317	1.02375	9.942	5.27613	8.93804	8.44221	8.68068	6.59564	13.5887	0.767677	13.2548	15.1851	3.75082	3.23794	8.62602	1.57189	1.03119	0.850186
gene02193	11.6152	34.2029	14.0821	10.3526	12.1778	4.10955	52.3384	29.0506	33.2715	21.7362	27.5039	14.5807	9.7014	4.79202	5.93673	2.91021	2.04772	1.83108	3.24643	4.67818	0.866687	0.441725	0.68694	3.26897	6.13043	3.48328	15.0405	7.5117	1.28869	2.64678	1.91134	1.40857	0.634929	0.043883	1.71134	0	8.59486	2.70943	6.9848	2.8399	6.98753	5.33525	0.881011	0.71596
gene07683	3.8185	20.3702	20.2812	16.0533	32.6561	8.94954	20.6999	47.4003	49.438	36.1228	42.7804	8.91093	9.41165	2.98054	5.46821	3.29807	3.33262	3.29506	2.25093	6.85311	6.1589	3.32582	1.64116	0	0	0.0898638	6.30921	3.18409	3.82645	0.591196	2.68529	2.82211	3.33057	0.909181	3.43283	0.028301	6.38019	2.39157	0.144306	0.154071	0.0264924	1.07817	0.401064	0.982853
gene34065	7.70012	17.6894	19.6238	30.0474	26.9689	26.2064	9.94105	18.1236	14.006	11.4185	12.7123	28.2945	1.09277	6.71343	7.08054	5.97373	3.8793	2.67861	2.56184	1.66473	0.41088	0.112357	0.387823	0.215899	0.170927	0.0498775	15.407	9.81278	3.80994	5.14794	14.6121	8.15604	2.75108	0.218932	5.07281	0	8.0777	29.2122	5.60537	6.29938	7.92855	6.09431	1.76315	1.62564
gene18208	2.26143	3.75649	6.33238	18.6254	30.625	11.4454	7.79178	18.2762	51.4489	48.565	50.0069	20.9043	7.09008	0.158949	1.97099	3.85624	5.45533	7.33835	0	0.473612	20.4873	4.35029	0.53418	0.0537334	0.02092	0.0545344	6.82345	9.80347	2.38328	0.196311	0.159191	0.79965	0.575788	0.859665	2.40544	0	3.92391	1.65753	0.346269	0.0840411	0.0447098	0.0887607	0.743732	0.685608
gene13918	5.12775	8.13832	4.87726	17.6892	26.3689	20.7514	7.24506	3.73092	10.476	18.3762	14.4261	9.67685	54.4847	2.16811	1.92831	3.49246	4.89278	3.53188	1.57427	2.72541	0.953524	0.71443	0.471924	0.164171	1.57229	0	6.71505	3.69617	6.27597	2.8609	1.5599	2.49873	2.89947	26.1266	3.26905	2.32697	7.25731	4.21158	3.71569	3.19174	4.55246	1.90155	2.77762	0.830586
gene30741	5.04537	28.1088	41.7442	61.5465	39.0228	29.1567	6.14833	5.38156	9.72537	5.05746	7.39141	33.1464	2.95121	4.59237	3.33092	2.00001	0.908285	0.611824	0.282463	0.5282	0.20987	0.430925	0.639884	0.0980695	0.113272	0.0995313	1.91611	0.102305	6.57724	2.98165	1.00194	0.445663	0.317226	0.0428058	3.06801	0	19.638	10.304	3.92718	3.35696	1.66536	4.44242	0.503698	1.00123
gene20863	5.93291	8.30569	7.42689	10.3298	15.9267	12.9838	12.824	15.3402	32.3553	37.6473	35.0013	15.8845	6.04545	1.26587	4.51443	4.76832	7.04587	10.2381	0.707083	4.80065	8.06999	11.884	16.5734	0	0.0845169	0.135599	5.00904	5.44778	3.66456	0.484011	3.27394	3.32774	3.31899	3.13709	2.89955	0	5.8411	4.73239	0.412975	0.167706	0.310012	0.53665	0.597431	0.403102
gene06287	0.598052	16.649	4.02752	13.8462	22.7902	10.0508	20.0972	22.7958	42.4325	37.2474	39.8399	20.1473	34.3233	0.489465	1.93461	1.0097	0.817811	0.952111	0.0428551	0.816744	0.68014	0.57594	2.04248	0	0	0	2.265	1.73511	1.56103	0.459223	2.48857	3.67251	2.76106	16.0525	0.755053	0.0605741	0.378981	0.521639	0.174353	0.100014	0.25555	1.38777	6.97734	0.358862
gene26905	2.34655	24.2946	18.8529	7.80845	7.89153	4.59555	35.6859	38.621	15.3531	16.0951	15.7241	7.06864	3.14395	2.79666	3.44531	3.79876	3.58294	5.51264	2.05151	9.21122	15.4136	11.0291	10.3314	0.128966	0.611703	0.117387	4.52753	8.3643	2.58211	1.16887	12.3229	13.9422	17.1425	10.375	1.85435	0	3.9713	1.88938	0.701799	0.582935	0.960843	3.72369	2.0722	1.02184
gene24049	2.41889	9.29891	8.16922	6.31964	14.457	11.1321	14.3661	20.6731	28.0294	33.3803	30.7048	18.166	47.743	0.511353	0.761088	1.57631	2.57064	2.92868	0.200148	0.0512193	0.716059	3.60531	2.76278	0.279729	0.203288	0.0397953	4.78721	9.74344	4.05082	0.246803	0.0342052	0.0747756	0.0345422	0.222084	2.04645	0	6.71939	1.77347	0.34745	0.647168	0.205899	0.557634	0.388667	2.15783
gene22024	23.3948	19.0989	18.1454	48.3981	15.5154	14.4288	6.94187	9.31996	7.28652	3.12572	5.20612	33.4348	20.8315	3.34366	0.506524	0.700997	2.579	3.33464	3.53775	1.56865	0	0.197163	0.0444876	0.1145	0	0.111986	38.4511	0.968017	1.8618	8.39192	0.405315	0.113142	0.0522654	0.0499775	1.16241	0	6.15972	8.16509	25.3355	7.28346	1.06677	1.39383	0.0799766	1.24547
gene32023	6.02493	23.5302	29.5654	16.3298	13.9851	16.1397	23.377	66.6013	17.2548	16.105	16.6799	14.6711	0.530394	6.70588	2.24855	1.27144	0.690624	0.369286	3.73019	3.51407	0.578593	0.179138	0.18355	0.178995	2.64895	0.880723	3.89737	2.32834	7.53932	0.833879	2.40904	4.21005	4.59167	2.70596	5.36711	0.786505	7.82308	6.1543	1.43432	1.48887	4.22938	17.3659	3.60356	6.75706
gene11658	6.53834	27.9912	24.3838	21.6234	21.0094	20.6823	22.8812	24.2461	24.0454	23.1653	23.6053	23.7332	9.81813	4.32991	5.82411	2.56632	1.50546	3.50756	0.175486	0.542979	0.168255	0.0667102	0.0193999	0	0	0.0262576	6.35951	2.4861	0.596704	0.217256	0.283339	0.217143	0.0693592	0.129999	0.717696	0	3.02173	9.54224	0.744915	0.827672	3.35336	4.45246	2.45986	8.79287
gene21535	1.44432	1.75448	0.857146	14.3432	46.6803	4.7128	8.6499	1.64808	64.0881	105.464	84.7759	9.0536	0.126797	0.103934	0.503389	1.60113	2.59261	5.52762	0.0414024	0.0909081	0.400567	0.430471	0.216859	0	0.0946057	0	0.10823	0.122517	3.01931	0.106555	0	0.0650703	0	0	1.98474	0	3.16058	2.12847	0.0974647	0.189757	0	0.0563994	0.0431512	0
gene05072	3.11766	25.8523	42.4242	22.3981	23.2917	16.8477	13.083	33.4287	12.3095	9.93366	11.1216	30.6213	2.55558	3.74258	3.66145	4.65121	2.28319	1.21257	1.0958	0.827524	0.810291	0.500898	0.353283	1.01095	2.84141	1.45165	7.21639	5.38787	3.13821	5.60468	6.22793	5.2855	2.86662	3.35727	2.74522	0.644265	5.31991	5.1997	1.83459	1.30384	2.97374	3.11877	0.543927	0.275377
gene03712	9.7835	2.94473	24.5877	6.27354	5.16469	5.87151	1.97152	89.4653	10.1927	10.1113	10.152	10.692	19.2651	0.737408	1.45997	1.12371	0.686922	0.739145	1.19623	1.74731	1.01396	0.422187	0.352847	0	0.059961	0	0.331408	0.807714	8.78646	17.1912	5.32219	0.918122	0.813013	0.0672232	5.47408	0	26.1948	13.5993	7.7831	2.00011	1.90537	5.50246	14.4339	7.0864
gene07907	3.67059	15.9022	18.0589	16.8339	22.5507	5.39957	15.4161	26.6633	26.0611	20.2758	23.1684	10.0127	2.39836	0.490875	0.892819	0.51182	0.432641	0.316328	0.478336	2.20978	2.58419	2.4922	3.06868	0.0163737	0	0.0304523	1.77149	1.68332	1.43436	0.7198	0.998845	0.862181	1.22106	1.33805	1.12447	110.678	2.35659	1.2411	1.13729	0.651753	1.92671	0.534188	0.112454	6.22493
gene19568	0.947217	18.4753	13.715	11.296	25.2505	5.3099	23.0028	24.7858	47.772	34.5626	41.1673	12.2625	18.2421	2.41631	4.11682	2.75265	1.75366	1.07075	2.27315	4.33172	8.44892	6.45712	2.01151	0	0.0675751	0.443586	9.93354	4.37434	1.04321	0.680383	2.1353	1.7264	2.18364	0.718387	0.881687	0	1.04	2.21876	0.0954922	0.176075	0.356306	1.39236	0.272024	0.402515
gene17119	3.25431	17.2154	11.3741	7.61904	17.0592	13.0508	20.0856	19.2044	29.6991	33.1291	31.4141	14.4692	11.6724	1.33963	1.98033	2.82187	2.06891	3.91738	1.14249	4.55878	12.2106	11.8235	16.1409	0.0907448	0	0.18754	7.83624	6.20872	2.18368	0.451408	0.444279	0.507957	0.212478	0.217153	1.45802	0.0413293	3.66578	1.68886	0.168127	0.0460278	0.0804664	0.791114	0.173912	0.290594
gene21206	1.55964	9.63162	12.0229	20.5919	21.2956	17.365	7.95856	7.14227	16.1492	16.2988	16.224	17.9717	23.0227	2.35192	4.01639	4.12828	4.18727	3.59833	4.12973	4.49554	1.46947	0.543717	0.80577	8.18588	5.61921	1.99927	0.97597	0.45936	4.04146	25.3024	15.6036	5.32362	4.35031	0.349233	4.62284	0	2.13851	1.00046	6.29644	6.20767	4.0236	2.30491	1.37213	0.244319
gene25436	1.96675	21.9934	26.9411	41.4112	49.5484	24.2161	5.04073	7.2698	10.3574	17.1462	13.7518	17.8844	0.32534	2.34796	4.63401	1.14925	0.102675	0.195078	11.3775	10.2238	0.907351	0.121096	0.558351	3.01648	3.90297	5.53055	5.42527	0.390955	3.05497	9.59736	6.01623	3.38027	1.6418	4.81282	2.6523	0	4.16906	2.23074	1.85229	3.00849	0.529905	10.8882	0.458511	0.236039
gene28742	2.7809	23.3755	9.21343	4.67821	6.80824	14.9124	14.2392	22.063	14.7651	10.7602	12.7627	9.80555	3.11404	1.91078	6.75095	6.1887	5.05909	4.62885	1.87255	1.89026	1.53767	0.388442	0.325392	0.0976388	0.265891	0	13.0047	99.0565	1.68649	0.351937	0.393031	0.568688	0.0548102	0.287561	0.87618	0.104846	6.59781	6.67565	2.88177	2.85425	1.91546	3.02054	9.8845	1.12377
gene10557	4.42812	10.197	6.40365	12.6855	19.9154	10.3435	11.4633	25.9706	40.3893	42.2398	41.3145	13.4416	23.4399	2.07433	1.1457	1.28132	2.21005	6.50961	1.12172	1.38341	0.920785	2.2882	6.33198	0.240927	0	0	1.57391	12.7922	1.68717	0.410828	0.163957	0.860457	0.129645	1.63717	1.19909	0	2.56202	2.39457	0.152811	0.284111	0.110399	0.617418	1.13947	2.8199
gene12337	5.15139	15.558	15.7476	7.11861	11.4748	5.64098	24.0027	35.9601	21.535	23.6132	22.5741	14.9387	1.78789	2.6513	5.4393	5.1582	5.39835	10.8595	2.14612	4.85148	3.93164	2.30679	1.45698	0.631679	0.443657	0.0914649	8.05069	3.7784	4.21415	2.4548	2.23935	2.39839	3.50454	1.4332	2.86842	0.320693	9.39508	5.16829	3.34555	3.51787	3.73805	2.61244	1.59282	2.00454
gene00606	8.52105	23.3005	11.2616	19.5084	12.6956	1.75615	43.2487	18.8755	52.0893	21.088	36.5886	4.16622	6.9057	5.57923	5.1557	0.81285	0.301859	0.274906	4.84988	8.50418	0.976222	0.0567759	0	0	0.0697907	0.18193	5.33332	2.57275	2.10057	5.08396	3.0107	1.84237	0.579847	2.64655	0.75748	0	1.46371	2.68977	2.37197	1.11134	2.79475	17.8789	1.34366	0
gene28122	1.67429	8.38985	18.3265	26.3784	24.2827	23.8445	7.07838	12.2122	25.0931	24.36	24.7266	15.5305	3.02222	0.93811	9.63251	8.3493	10.0384	20.1607	5.22881	7.37428	1.61547	0.99551	0.781351	0	0.0432693	0.0870706	0.472073	0.395161	2.52213	0.232375	2.26875	10.8778	7.08819	0.104614	2.72325	0	3.403	1.32953	0.697924	0.275893	0	0.227301	0.245962	0.125933
gene01848	1.11767	26	14.8207	12.6324	27.5616	6.33174	29.8504	33.1127	49.2187	31.8923	40.5555	11.542	5.4097	2.03053	2.08091	0.404353	0.141394	0.139964	0.0400449	0.0808874	0	0	0	0	0	0.467526	13.663	6.01201	0.656997	0.610871	2.14511	2.78675	2.29547	0.0647455	1.00862	0	0.802649	1.1621	0.740146	0.309831	0.0529847	0.844442	0.0417364	0.0581889
gene29567	4.46254	13.093	18.0303	23.6884	30.9165	26.9555	13.7738	12.6695	17.5271	23.8464	20.6867	30.7699	9.04302	0.857266	0.620964	0.559601	0.409985	0.392682	0.265841	0.468393	0.989884	1.52979	2.25814	0.146876	0.0148594	0.0200713	4.72772	0.133444	6.08057	0.159787	0.228016	0.326786	0.388548	0.973613	4.094	0.302451	6.02271	2.99412	0.235455	0.289307	0.245712	2.98583	8.43031	0.955387
gene14128	10.6988	26.5573	15.4079	7.16892	8.10262	4.02667	32.8566	21.896	19.4099	14.9876	17.1988	7.11988	2.39498	3.8701	3.20829	2.23506	1.88634	2.33804	3.93167	4.84996	2.31151	1.32275	2.94042	0	0.482796	1.15692	8.83403	4.00744	7.1104	4.21886	5.98609	6.05204	5.10853	2.69929	4.17134	0	7.19074	6.72438	1.06211	6.9298	21.9781	8.43322	3.40007	2.19876
gene04785	30.3428	22.0544	16.589	11.0501	7.77666	5.17699	30.3839	24.1246	16.509	13.0043	14.7566	9.23124	1.06785	0.462536	0.50173	0.691052	0.188343	0.359985	0.177936	0.0490935	0.128258	0.321614	0.216859	5.11012	3.00973	0.0649765	5.6587	1.09628	6.1882	2.35099	4.28694	2.7343	1.54958	0.604353	4.59387	0	37.2683	33.1494	9.57966	6.66053	1.74698	0.204099	0	0.0601614
gene04864	12.928	3.91923	4.13741	2.81193	2.90615	4.14498	33.4679	34.5784	45.6361	53.4576	49.5469	11.5398	6.67388	2.04006	1.78839	1.28805	0.735073	2.17362	0.102924	0.105168	0.236268	0.0954872	0.104372	0	0.249498	0.631032	0.965405	0.0335898	6.57293	0.145962	0.032305	0	0	0	2.47625	0	5.07113	2.21114	1.05093	1.14745	2.23197	1.07043	0.11201	0.122688
gene04131	1.05134	24.3889	10.5931	8.67592	20.9484	4.2693	26.6513	26.5664	39.566	31.4222	35.4941	11.4873	5.45378	3.57925	4.7762	2.38826	1.58946	0.597691	3.29336	8.08081	6.85069	1.69333	0.309787	0	0	0	15.1133	3.33364	1.0952	0.875032	2.32692	1.91653	1.5237	0.513288	0.325901	0	2.44868	1.43682	0.441178	0.22058	0.0801626	1.34476	0.352034	0
gene14750	2.78729	24.1759	22.3758	8.14208	6.81914	4.52301	27.4118	44.1231	19.7661	25.6893	22.7277	17.1255	2.01515	2.72418	1.73751	1.34792	0.731931	0.260915	0.904735	0.309437	0	0	0	0	0	0	16.0514	4.77897	4.03649	0.309529	1.09023	1.0458	0.342176	0.0917855	2.22106	0	4.38597	3.52664	0.65374	5.14266	9.24405	1.63914	0.933164	0.258595
gene28264	1.43948	28.9904	8.30709	10.3097	19.0423	8.59356	42.3126	22.6748	35.3212	24.051	29.6861	11.3417	0.485248	0.735855	0.581576	1.5325	3.01621	3.40726	0.0422666	0.0328942	0.05666	0.129863	0.312541	0.0971977	0	0	43.262	13.2899	2.76004	0.130688	0	0	0.0443675	0.0424253	2.38387	0	2.18242	1.15226	0.283492	0.0253368	0.0430942	1.00595	1.10855	6.17454
gene06120	2.47841	20.3422	9.5623	11.1892	22.1901	4.64601	25.1286	22.9073	41.9949	28.7973	35.3961	11.1148	4.72317	3.18533	5.55805	1.79402	1.51906	0.668279	2.83087	7.50654	6.3548	3.7776	0.136282	0.107857	0	0.0668653	8.02106	5.78649	3.14556	0.683831	3.46984	2.36162	1.83932	0.664032	2.25678	0	2.74202	3.6397	0.171796	0.0331441	0.112747	1.3323	0.232853	0.15636
gene14971	2.52933	30.2386	60.4576	6.43528	6.22585	1.43033	32.5663	73.5134	6.33895	7.48095	6.90995	5.92584	0.756559	6.06767	6.37724	1.41606	0.475776	0.388237	2.13651	5.11893	2.53169	0.259846	0.280932	0	0.256526	0.0631914	5.05478	4.39343	2.73064	0.737876	0.558201	1.49171	1.77516	0.895198	1.06548	0	7.22427	3.94078	2.68909	5.14138	5.88185	3.17286	0.402746	1.74697
gene26378	1.34858	0.152283	0.205517	0.917347	4.25528	0.761222	0.613444	6.37085	8.04076	11.2738	9.65727	3.53121	0.172754	4.19818	0.253118	1.55791	1.13379	1.36089	3.58004	0.403283	0.0359205	0.0705456	0	0	0.0269445	0.0338438	1.05434	221.387	2.13451	0.257184	11.3602	0.638401	1.07682	0.037495	1.28592	0	1.7658	0.826745	0.566938	0.137482	0.026901	0.118856	0.0300624	4.0292
gene25948	6.66674	15.3118	12.8184	11.0428	20.7404	6.14849	14.6086	28.1085	28.1694	20.3809	24.2752	7.27124	7.19399	2.35016	4.61363	2.44589	2.49627	2.86629	2.30914	3.99804	4.37287	3.69349	3.51372	1.33856	1.42595	0.762358	4.96009	4.16534	5.18701	1.15457	2.88002	2.85208	2.75084	6.88967	4.54856	1.75587	11.3839	6.05381	1.03951	0.96727	1.0176	1.45687	2.02727	6.44907
gene06708	2.88915	61.7218	59.5968	27.0121	6.13848	0.634023	14.9607	19.0029	16.2924	3.1984	9.74539	4.94538	0.0544869	2.07624	12.7018	3.87776	0.560949	0.344939	8.71113	13.4645	2.12667	0	0	1.71275	1.57061	0.0974647	0.635279	0.357987	4.60221	0.209235	16.3904	3.9173	0.522213	0.161791	2.8209	0	6.17549	4.70458	0.895188	0.421718	1.10987	1.99894	0.0805061	0.429804
gene15392	6.61234	10.9731	68.3678	30.6649	17.2314	5.51204	8.9482	18.9794	7.73744	4.3925	6.06497	10.1482	0.194272	0.5619	1.40124	0.222143	0.0655282	0.193133	0	0.171787	0.206946	0.29268	0.220016	0	0	0	16.222	0.117767	7.59103	0.238879	0.371288	0.158879	0.648669	0.0339704	4.86863	0	27.0425	23.9875	2.07481	3.72662	6.16237	1.77787	0.860451	10.79
gene21291	6.32039	44.4241	19.617	9.46929	9.89505	8.0214	59.8634	29.5596	12.1906	10.5564	11.3735	12.2237	5.99136	0.639664	2.22224	1.62409	1.22158	1.66745	0.322753	1.19244	2.3899	2.36997	2.03285	0.871092	0.237177	0.448031	1.5746	3.49748	3.97665	0.363013	0.797662	0.10684	0.530511	0.218985	2.25945	0	5.1065	2.27296	3.37761	2.19462	1.65804	0.564012	0.263175	1.14193
gene28332	9.19763	20.5234	14.2695	12.4411	9.59767	6.22763	18.7184	17.2068	18.6139	14.5594	16.5866	6.38865	1.69669	6.34255	7.80391	5.28031	2.75558	2.22852	3.79938	4.48842	1.26087	0.740204	0.626428	0.0631748	0.137015	0.1234	13.921	4.30932	5.63243	2.28093	4.93916	4.15436	2.60159	0.740403	2.66176	0.0412141	8.78938	9.53738	3.74863	4.32543	8.21973	5.14063	3.09097	2.5811
gene30953	4.42535	11.9137	8.40551	5.52647	13.0646	4.68084	14.4357	15.4321	21.1548	23.8975	22.5261	5.29622	1.34944	3.69096	2.54956	1.46405	1.70358	2.80498	2.53674	4.7286	3.82816	2.42643	3.28105	0.0465308	0.0356281	1.14756	8.35531	1.88931	31.8961	33.053	0.991827	1.0267	1.76355	0.739534	0.903797	0	6.84201	6.71078	1.60693	0.657913	1.91521	2.90711	0.44111	0.165129
gene05846	2.53374	2.53965	10.2803	8.43105	14.9456	14.9023	2.07704	7.90653	12.99	14.8302	13.9101	14.8245	16.8059	0.4972	3.94462	2.39447	6.29393	11.147	0	1.05387	2.86728	9.53995	16.0586	0	0.190489	1.50696	1.29255	2.1078	2.88678	0.257572	0.101396	0.545013	0.914882	1.59529	3.32981	0.0448665	3.22075	1.5051	0.41923	0.937609	3.37146	0.479721	0.137617	0.143899
gene01800	8.70782	25.9274	23.5256	25.2629	21.3819	10.44	30.2325	13.3257	8.58938	7.15809	7.87373	18.2252	4.64057	1.37846	1.38855	1.14563	0.66607	0.987617	4.49685	4.64689	2.23974	1.51785	0.830395	0.094265	0.0367003	0	7.28279	0.297704	6.26715	0.473537	0.246158	0.589846	1.13827	0.317793	4.14309	0	9.81342	6.50139	2.62205	2.84761	2.55343	3.62197	1.3248	3.70598
gene13770	0.334056	21.9212	17.9463	14.6234	10.0923	14.3854	18.2854	16.0878	9.94266	17.1068	13.5248	8.39493	29.3498	0.0871887	2.77339	3.00538	1.29788	0.532062	0.143691	0.400696	0.111283	0.218553	0.229809	0.214407	0.0834751	0	6.25652	3.18905	0.494444	0.642123	2.06674	8.364	3.57827	6.26653	1.6321	0	0.487021	2.0263	0.405052	0.270366	1.07041	1.30524	0.617295	0.288429
gene32506	0.92003	9.63219	12.4443	30.7112	40.0095	30.6101	3.47734	1.37695	9.10273	8.43904	8.77088	41.7122	1.04349	0.787449	0.635737	0.746288	1.03959	1.11403	9.70547	12.9624	11.8595	4.07458	2.88821	0.305	0.213538	0.0704619	3.95663	0.380427	3.19586	0.222894	0.763377	0.278938	0.256267	0.143146	1.58469	0	5.30969	1.71054	0.13116	0.0533126	0.39299	0.890637	0.410991	0.119182
gene23832	8.03804	21.1064	13.7986	6.13139	5.17256	5.86633	40.4416	34.8792	17.6867	11.4474	14.567	14.5737	0.467573	16.7316	13.8815	6.65966	3.10385	6.15927	2.59123	2.27557	0.23831	0.118381	0.0860468	0.104885	0.00929526	0.0367864	9.31149	0.548201	5.48397	0.240151	0.454298	0.229567	0.0871851	0.012935	2.94621	0.011308	6.18932	7.78818	0.641591	0.414435	1.10479	6.03625	0.69182	0.306794
gene27830	3.10958	11.1197	18.8083	8.58104	7.1511	4.68268	20.6614	32.9986	17.4414	14.3189	15.8801	15.8923	1.54433	1.7972	2.13139	0.536429	0.537618	1.16619	4.72966	7.01643	5.68129	7.11545	0.669426	3.22125	10.0558	4.58338	6.26322	5.28118	1.95602	1.33098	1.43877	1.89286	2.31867	11.133	1.88668	0.0727035	2.85907	3.41557	7.91764	3.29163	2.43447	3.40741	1.5133	4.55841
gene06395	5.59171	23.4554	12.8237	8.49756	14.3003	3.64132	23.2368	20.0339	27.9972	18.3495	23.1734	9.48382	5.15006	2.67834	4.14796	2.00544	1.26653	0.671904	3.75011	7.25355	5.093	1.70858	1.12707	1.00629	0.578145	1.1829	7.55885	3.62918	8.00847	0.89992	1.36241	1.4173	1.94254	0.80633	5.76819	0	6.0648	2.3262	0.24762	0.179343	0.545353	2.02252	0.302583	0.128931
gene14529	1.97974	8.46728	9.10169	5.50692	6.50802	2.94984	19.0993	28.9804	40.8211	30.2698	35.5454	5.76224	0.474482	3.33285	4.59054	3.64352	3.01082	1.80789	0.232145	0.508695	0.824892	1.73075	0.0891614	0.119293	0.147347	0	15.2727	1.98215	1.68394	0.433223	0.106512	0.351523	0.177921	7.38116	0.857888	4.56938	1.05956	0.903336	0.257803	0.10933	0.192989	1.11546	2.8775	1.54245
gene31666	4.38045	11.8739	11.6159	9.95382	15.4175	6.68023	11.5763	24.1411	28.5918	18.8638	23.7278	5.08437	3.48364	3.02911	4.12645	2.7768	2.26081	2.2296	2.52236	5.7829	7.45798	4.99989	4.36916	0.871489	0.480596	0.228192	4.7292	4.48509	3.66615	2.0475	9.60382	10.0421	3.17562	1.44145	3.62887	0.0125554	4.62563	3.71785	2.08605	1.9373	1.7338	1.81826	0.671728	0.841861
gene31000	13.0869	9.57441	24.1986	13.7715	17.6531	3.65092	14.4701	33.4359	9.80722	10.3851	10.0961	10.137	6.48149	0.566348	0.297392	0.175401	0.810737	1.18628	1.49947	4.04134	2.99153	3.3292	2.58975	0	0.788736	0.0651605	5.78253	0.30716	8.65932	2.5053	2.45792	1.26911	2.59892	0.202338	5.6044	0.0293432	14.2518	7.46615	4.351	3.17121	3.25663	0.709516	0.150919	0.198394
gene14961	9.80197	20.7523	17.4828	5.89464	8.19322	8.46754	11.5137	19.5366	9.00311	8.01579	8.50945	20.3672	7.41274	1.74958	1.16759	0.491249	0.39387	0.313441	0.865437	0.674595	0.288097	0.137731	0.108115	0	0.585846	0.178039	0.658462	0.0579827	5.45273	3.01493	2.15527	0.935927	1.35419	0.342326	2.46894	0	8.8467	2.04762	26.276	11.411	10.0971	2.56134	0.743619	0.388016
gene08833	1.86105	0.288758	6.59923	20.3363	24.0333	14.1088	2.28706	32.613	30.636	39.4893	35.0626	10.2333	1.14451	0.699158	1.88906	3.81031	3.49755	3.82927	2.20568	4.82517	3.17875	2.00136	1.37231	0.0346036	0.214209	0.462931	0.70553	9.97838	2.94618	0.103634	0.0555928	0.141282	0.177844	0.0151039	1.78279	0	4.59452	2.8589	0.188279	0.0446124	0.0998282	1.33011	0.117303	5.81731
gene18459	6.07858	14.8581	6.5333	4.87614	10.5682	3.13848	18.0431	16.7989	21.4838	16.8511	19.1674	8.26388	3.36595	1.68763	3.78316	2.31778	2.5378	1.76307	2.64843	10.5638	16.4269	7.33541	10.9508	0.0950847	0	0.146506	4.64272	3.10159	5.75015	1.192	4.68841	3.93381	3.81141	1.72584	2.24761	0	6.88404	3.54953	0.435424	0.173502	1.07588	2.02167	1.47485	3.42305
gene01563	12.5997	13.7873	6.54872	5.22955	12.2408	2.82489	12.9845	14.2555	28.4611	20.2411	24.3511	3.90221	0.753824	2.68915	4.97805	3.63663	2.40154	0.646126	2.07808	4.98109	4.66195	0.914684	0.166631	1.98904	5.32932	0.939039	8.36268	2.20353	7.29364	3.1481	3.3955	2.55047	2.18568	0.968551	4.72277	0.282001	7.98179	6.12511	4.57485	2.63895	3.52365	2.65256	0.212199	0.10767
gene13099	5.71542	22.5935	8.26728	2.54394	3.4381	2.98418	30.1804	16.2017	9.96487	11.1971	10.581	5.28273	3.8103	2.85722	1.92537	2.28754	2.57943	3.01124	1.09629	2.56253	6.32583	9.50004	15.3946	0.111479	0.0423847	0.079208	10.528	3.02165	3.24711	0.407034	2.1802	3.35644	3.74201	3.93404	2.35133	0.115228	5.21205	3.24637	0.427349	0.518991	0.400648	1.3658	0.875171	0.910984
gene22713	13.8281	12.3935	6.58684	4.0764	11.232	3.2141	12.7736	13.2621	23.5366	16.3741	19.9554	4.83379	1.47284	1.93619	3.74545	1.69285	1.9813	1.13885	2.15331	3.98334	4.49971	1.66574	0.828014	0	0.375268	0.419985	5.37037	2.10913	26.9875	1.70187	2.19409	1.61131	1.51086	0.880141	12.99	0.0737805	11.731	9.78209	1.51839	1.31812	1.44237	1.34878	1.02245	0.347615
gene08663	3.73909	14.2998	11.1703	10.8015	10.2131	11.8909	10.6485	10.4531	8.2294	9.39361	8.81151	22.7748	4.69965	5.48872	6.98952	3.8916	3.34127	5.32003	0.704331	0.561782	0.111829	0.0449291	0	0.0639459	0	0	13.0095	13.3296	3.3159	1.23404	3.90733	5.75875	1.87675	0.236757	2.10852	0	5.12424	4.55528	2.79583	1.83704	3.3808	2.86515	0.383433	0.303976
gene01070	2.33206	3.98228	13.2137	17.0388	24.4655	10.4733	3.70369	24.1079	20.9054	21.0357	20.9706	22.472	0.412296	2.16787	3.37422	7.37541	6.48848	1.29916	0.321565	0.455536	0.24425	0.232528	0.406348	0.241777	0.242586	0.0180653	1.40276	2.83985	2.71079	0.298601	1.77303	0.377272	0.190588	0.120651	1.46664	0.0174969	2.14189	1.44764	0.849429	4.88247	4.32598	2.72742	0.254246	2.52628
gene11154	2.54744	4.41605	10.1684	4.51664	8.33852	3.29735	5.37027	30.2547	16.2747	20.2754	18.275	11.474	0.33623	0.162095	0.136893	0.56557	0.560592	0.426674	0.0631743	0	1.06335	9.56943	7.49018	0	0.0244668	0	24.1363	18.7052	3.18847	0.0541959	0.0284061	0.562634	0.0860577	0	1.80709	0.802508	5.02357	2.39752	0.292359	0.0628636	0.0278626	0.0532542	0	1.97558
gene09087	1.61292	9.4561	8.98933	9.35691	17.09	7.25811	8.63963	12.3542	12.1001	15.3124	13.7063	21.6181	16.6119	1.45241	0.726081	0.959087	1.35356	1.14929	0.822538	1.24752	2.8703	5.09838	6.13626	0.166341	0.0689103	0.13535	2.71705	2.37235	2.19498	0.0433934	0.515121	0.0947938	1.67696	1.22311	1.1409	0.0426262	2.14234	1.0669	0.286157	0.178783	0.224653	0.512498	2.10808	1.83092
gene30448	23.8111	14.987	6.66091	1.12409	0.807399	0.366739	56.1386	38.3305	6.46456	10.3093	8.38691	4.45959	0.0550077	0.0871887	0.197482	0	0	0.0313889	8.92969	1.05536	0.29191	0	0.0732521	0.107203	0.372857	0.0563767	5.12004	0.464527	7.38234	0.828286	0	0.0494741	0	0	2.71721	0	17.3799	4.51917	14.7444	1.58902	0.571013	2.83869	0.177142	0.104398
gene05772	26.5453	7.92827	9.86313	13.4077	11.5705	6.39734	15.9831	11.7929	12.1693	14.8202	13.4948	5.12183	1.72663	3.2299	2.29186	1.60236	1.60312	3.57265	0.408239	0.481486	0.194633	0.223046	0.879023	0	0	1.24919	0	0.0784617	14.4245	1.03594	3.47482	1.35324	0.788373	0.0904459	9.03691	0	18.7377	9.18678	1.43307	1.73234	2.13025	2.03222	0.189124	0
gene23885	5.60926	13.3926	6.14457	5.09147	7.67763	2.93244	16.202	11.9566	18.0136	16.3569	17.1853	7.12324	6.51675	1.95763	1.90682	2.21043	1.71255	3.51101	2.97876	4.37551	4.3322	3.08524	2.19664	0.366287	1.31331	1.02143	16.1429	4.48066	4.33522	1.69753	5.99496	0.796498	0.630757	0.147185	4.59499	0	6.82953	5.87704	1.04899	1.21436	1.41652	1.87793	0.484781	0.882281
gene07645	2.75877	27.9592	10.0694	1.17085	0.964112	0.477253	84.5401	31.0514	3.53781	2.37495	2.95638	1.63474	0.212361	9.24438	1.6434	2.16178	0.913762	0.315271	1.9226	1.36819	0.196082	0.343453	0.825901	0	0.0979252	0.261168	12.9012	2.50065	3.79349	0.702869	1.18056	1.49914	1.07014	0.189912	3.31441	0.0986305	5.02032	2.752	0.15952	0.142658	0	0.840512	0.137255	1.03266
gene28510	3.01957	10.5681	12.4798	12.1584	11.5396	13.4035	8.34202	6.42371	9.74507	12.6418	11.1934	13.4309	4.92208	1.16066	2.04333	2.33269	1.55556	1.58663	1.07826	4.7094	5.76042	6.0612	6.37034	0.0509778	0.197811	0.519257	3.23237	1.73473	2.54731	1.50634	1.47696	2.27676	1.52645	2.77963	0.948166	0.0241449	4.30832	2.9287	0.750853	1.28173	0.780227	2.05337	1.25228	1.40019
gene15055	5.99949	4.6147	8.86213	18.0906	20.1846	21.4079	3.81931	6.22022	8.57355	10.8389	9.70621	16.72	11.8639	0.972115	1.05203	0.585132	0.329222	0.464913	1.75032	0.813844	0.074234	0.0201195	0.251488	2.12365	2.02206	1.62075	2.89383	4.20534	4.72345	0.214088	1.73147	0.27423	0.063846	0.0300023	2.55399	0.00898951	3.30774	5.89618	0.311718	0.110126	0.180655	0.873764	0.0652291	0.203299
gene19479	3.80024	23.3538	8.71252	6.34884	9.20605	3.01235	28.9154	14.6166	21.7922	15.8066	18.7994	5.01692	1.00714	3.96685	3.8073	1.18599	0.637887	0.63243	4.98098	6.89462	1.97935	0.318957	0.1651	0	0.445494	0.765867	6.78549	1.25078	4.38785	1.60389	1.0472	1.69467	0.980788	0.0366824	2.05752	0	5.96304	3.65687	0.560943	0.0863349	0.698663	1.50735	0.412341	0.224641
gene16677	2.81744	4.87982	5.58465	6.34863	9.58854	9.41264	11.2659	13.823	14.6736	23.8743	19.2739	13.4056	12.8803	1.17219	1.38961	0.856994	0.747756	0.63599	1.26454	1.07608	2.73669	1.48218	0.556471	2.45557	1.32901	1.17895	2.97881	0.871645	2.73834	2.08611	1.14809	1.01918	1.09248	2.71472	2.96315	0.0665112	4.20709	2.84955	1.73824	1.65345	1.72078	1.16784	0.267562	0.256565
gene26488	2.23192	17.8007	15.2254	8.17406	9.38245	2.89522	25.2658	21.9278	26.0502	18.4755	22.2629	5.64034	0.725951	1.49048	1.96156	1.67398	1.69826	0.861434	0.793161	1.13019	0.286897	0.424305	0.126737	0.3208	0	0.133716	12.0517	6.17395	3.43893	0.233371	1.19809	0.611589	0.322045	0	3.81379	0.0411038	4.60297	2.58064	0.280153	0.0880373	0.115431	0.866009	1.56414	1.64878
gene07608	3.53285	21.8498	17.5061	11.0289	3.37083	1.2749	31.0928	26.3511	14.1574	3.55692	8.85715	3.06305	0.514181	7.98908	13.2541	4.80955	1.52151	2.52613	0.84578	3.3032	0.565523	0.266899	2.04952	0.995595	0	0	4.9537	0.733265	6.05554	0.0546352	0	0.104588	0	0	5.25936	0	3.29793	1.82614	0.0935131	0.142888	0.0880902	1.13561	1.7952	9.27079
gene07357	2.15161	4.5572	26.9488	33.4765	27.0464	2.28398	3.72756	35.2748	30.672	14.6717	22.6718	3.50683	0	0.178606	1.71584	1.43192	0.502428	0	0.490433	0.0718563	0	0	0	0	0	0	0.886855	3.85544	2.39883	0.22639	0.0959739	0	0.101106	0	1.61306	0	1.56602	3.18594	0	0	0.176669	0.253814	0.0741531	0.0788609
gene25406	2.59827	5.8392	5.04642	10.3376	12.0304	22.1131	4.39743	7.18465	13.9032	7.88581	10.8945	24.8928	4.67043	1.79576	2.2498	4.74278	5.51275	3.60111	0.634529	0.817307	1.17919	1.16669	0.15534	0.117786	0.02703	0	4.41145	4.44216	3.48847	0.737263	0.866219	1.21187	0.905148	2.33326	3.04737	0	2.21503	2.02537	0.579404	0.588848	0.612256	2.02383	0.326428	1.0033
gene14580	2.09115	9.24936	10.1492	8.53255	15.8653	4.18801	10.7951	22.5927	28.3756	19.0267	23.7012	5.66801	3.70788	2.01214	1.9909	1.39934	1.22847	0.359066	1.17669	2.11002	3.24939	1.32518	0.187044	0.254219	0.345399	0.173225	4.46892	1.95987	1.97212	1.23362	1.36928	2.57749	4.39294	0.47094	1.56922	0	2.16678	1.6756	1.53986	1.31247	1.27812	1.06608	0.364933	0.118058
gene22976	1.3615	9.89611	7.42589	8.14907	18.6226	4.00347	10.7872	16.3479	28.4093	18.9387	23.674	5.52111	6.3876	2.105	2.24913	1.50696	1.02547	0.579106	1.05251	3.16777	3.34704	1.64651	0.734857	0	0.160497	0.0709121	2.43894	2.0092	1.25006	0.461782	1.44366	1.73022	8.85575	0.738226	1.06268	0.263475	1.46074	1.08143	0.0743363	0.143733	0.205389	1.12859	0.432677	0.613014
gene12723	9.04719	0.574283	3.72292	4.33893	5.20819	7.96276	1.69961	15.3681	5.7792	7.07895	6.42907	11.5686	43.2679	5.16225	2.34049	0.868011	0.637359	0.615237	3.46662	1.82582	0.115825	0.553251	0.325895	0.0946498	0	0.163694	0.422843	4.64752	8.56193	0.82229	0.0504353	0.866899	0.356525	0.120902	4.33412	0.105696	5.60997	2.50119	0.928476	0.396168	0.142312	0.839121	0.22334	1.32059
gene00571	0.378935	11.8419	7.89588	8.64784	17.4663	3.65729	13.3416	24.2695	25.5498	17.0775	21.3137	4.7777	3.96564	1.51252	2.75327	1.64811	1.50392	0.485594	1.18263	5.16094	6.70979	2.20448	0.173634	0	0	0.0792196	4.90713	2.37606	0.626415	0.244484	1.9603	1.62186	1.36936	0.563191	0.685147	0	1.83456	1.02065	0.0425957	0.042228	0	0.493091	0	0
gene03405	1.44995	11.2151	9.01467	7.83846	19.5252	3.32385	13.9085	17.9456	26.0408	22.1756	24.1082	3.74752	3.32107	1.83092	2.35664	1.31737	1.5671	0.678965	1.64093	4.87289	3.74036	1.51666	0.166245	0	0.0603862	0	3.86241	2.50879	2.01614	0.342304	1.25773	0.959999	0.507829	0.7447	0.655408	0	1.9711	1.98272	0.254117	0.121293	0	0.961041	0	0.323866
gene03515	2.84088	13.7085	19.3376	9.31023	10.0148	8.45819	13.2941	37.1821	11.7602	11.4718	11.616	13.9316	0.288649	2.44353	1.73212	0.697639	0.373188	0.0280848	1.15292	0.700084	0.211398	0.249674	0	0	0.368464	0	7.67478	2.91329	1.05465	0.390666	2.41283	0.505675	0.133243	0	0.405318	0	0.985423	2.09768	2.13412	1.28861	0.755583	0.838386	0.11683	0.400571
gene34024	7.5449	12.6441	6.48093	3.59785	3.63049	3.58104	23.9272	11.8486	7.35224	6.7738	7.06302	3.42342	4.96302	0.965071	0.693322	0.561081	0.332812	0.398101	0.897726	2.09246	2.95466	2.46674	3.56616	0.0787744	0.0804448	0	1.59997	1.5533	3.88248	4.58273	6.82589	4.23949	2.09008	3.74178	2.98151	0.0105736	14.8927	3.22527	4.86419	1.11213	1.30215	0.860853	2.01543	2.13371
gene01695	1.10376	1.73758	0.400931	1.06527	1.30142	1.01194	1.6925	1.94099	4.35662	4.28311	4.31987	0.665683	11.0055	0.200716	0.0571209	0	0	0.252233	0.121138	0.115761	0	0	0	0	0.240938	0	0.734057	0.320141	1.61266	0.219563	0.18165	0	1.56402	83.9006	0.930655	0.0745192	1.07215	1.35518	0.0413699	0.123039	0.130913	0.519793	42.1339	1.09461
gene23839	2.43509	1.88055	3.10291	4.71972	10.6029	5.96994	5.25834	5.64533	15.2437	22.0466	18.6451	8.95138	10.0198	0.407667	0.794937	1.15335	1.73051	0.973294	0.2253	0.468561	0.90386	2.37974	3.07818	0	0	0.0587618	5.17304	13.0074	2.21414	0.141781	0.865768	1.50378	0.395797	0.300201	2.53654	0	4.14591	1.92556	0.195411	0.0609489	0	0.287284	0.209829	0.278664
gene32625	1.71943	0.127439	1.20959	6.3625	12.5041	4.0959	0.0412739	1.71129	21.1682	33.7305	27.4493	3.47918	0.462398	0.0806859	2.12806	1.18778	4.1209	1.94175	0.0417104	0.450251	1.76549	16.292	4.06869	1.0346	0.810372	0	0.561384	29.3109	2.13162	0.435787	0.284169	0.151545	0.224593	0	4.53285	0	0.919065	0.791204	0.100885	0.0500069	0.0425272	0.0166895	0.033499	0
gene06004	2.8012	1.08997	1.20303	6.44923	13.197	11.3426	0.815197	3.41787	11.0508	18.4117	14.7312	6.88829	0.892796	0.178503	2.7399	4.45463	5.72312	9.92553	0.0204129	2.29572	5.20103	9.94645	10.6747	0.112593	0	0.0961073	3.37115	4.21299	6.40583	0.0687736	0.133034	0.064164	0.140236	0	3.45117	0	4.98811	3.28358	0.0495332	0.0158796	0.0270089	0.0516225	0.0212751	0.320761
gene26012	3.16289	19.7287	7.1564	3.01215	7.04842	2.48617	21.5272	12.8729	16.8863	10.3297	13.608	4.47023	0.909847	1.60262	1.84317	0.51378	0.456582	0.788908	5.90205	10.4473	1.94435	0.515454	0.308112	1.40717	1.65023	0.9319	6.66481	1.5184	3.68181	2.88648	2.41147	1.02456	0.841098	0.342707	0.572642	0.106785	4.03807	4.36426	1.09447	2.26023	3.62597	3.07365	0.0979353	0.193518
gene22782	0.932417	8.53946	10.761	5.87221	9.21347	6.37366	13.1081	12.0673	14.6491	16.1652	15.4072	7.28592	3.68831	1.20972	1.96422	2.48929	1.49684	2.82972	0.205845	0.696432	4.13116	5.7846	4.99256	0	0	0.0898503	0.22016	1.19474	1.00297	0.0368362	0.604806	0.664187	0.796743	0.483435	2.88789	0	1.65383	1.97872	0	0.0445374	0	0.226631	0.28232	0.166384
gene20886	6.53462	9.48738	7.45801	8.17594	7.65147	5.29404	15.2368	15.1157	15.2408	13.9027	14.5718	6.05435	4.12625	0.956637	1.32565	0.512678	0.0758783	0.235883	0.570002	0.52323	0.0850989	0.134961	0.113007	0.101014	0.861935	1.00422	1.79923	1.75315	3.50736	0.545849	2.73711	3.78449	0.817871	0.142909	0.854456	0	7.2536	2.52647	3.3224	2.31848	4.54179	1.51293	0.0748569	0.0925366
gene25120	4.12206	10.9525	11.0414	3.79712	6.33624	1.87387	14.1257	30.6951	10.9742	11.658	11.3161	5.31458	2.14768	1.4017	7.32565	4.61062	2.78919	5.34476	0.14477	0.489798	0.592023	2.86354	2.15247	0	0	0.0631914	2.70397	2.34515	2.05455	0.43288	0.271575	1.13192	2.29861	1.1104	1.82713	0	5.22591	1.51415	0.603237	0.156615	0.153259	0.357881	1.1003	0.250907
gene15161	6.67221	6.89935	6.88926	5.73829	10.1799	4.07392	6.67802	16.1456	19.6806	13.7719	16.7262	2.88446	2.19254	1.52185	2.89141	1.68111	1.58384	1.06501	0.908072	3.23814	5.37989	2.95101	0.436984	0	0.0724222	0	2.30756	0.911162	9.67868	0.168352	1.03843	1.25923	0.670396	0.598123	6.47118	1.03516	12.3745	3.03081	0.0396581	0.0191253	0.0460304	0.440171	0.0558845	0.106742
gene00351	4.09419	7.27421	9.76137	6.22073	13.2577	3.72102	7.62645	21.0364	20.1119	14.0555	17.0837	3.59011	3.76739	1.58096	2.12982	1.00019	0.683445	0.5461	1.94098	3.5299	3.26147	3.01148	0.472789	0	0.022231	0	2.68908	1.26659	5.61867	0.457068	1.69446	1.27883	2.47917	0.702122	3.95683	0	5.7508	3.19003	0.105792	0.0595382	0	0.539996	0.15904	0.0848321
gene30045	2.00848	5.25487	5.66004	8.33914	13.1854	7.31813	8.70367	8.51433	22.4287	26.0253	24.227	7.43039	2.52353	0.655511	1.41782	1.40161	1.76269	4.06571	0.0246742	0.500612	1.37942	1.01008	1.24799	0	0	0	2.37446	0.514906	3.50264	0	0.0425072	0.45096	0.169511	0.279256	2.17974	0	2.01475	0.750844	0.0598735	0.0746983	0	0.241769	0.121673	0.0820472
gene10378	2.54576	6.67975	14.0758	10.346	8.09483	5.75114	7.33543	17.3554	10.2158	6.45527	8.33552	8.20616	1.62663	6.47092	5.81686	2.13408	0.839937	1.03113	2.14051	2.9935	0.964727	0.38177	0	0.508508	0.32225	0.117001	5.73263	2.6193	3.36632	1.8244	1.41845	2.39123	0.816695	0.256	1.02578	0	4.53265	6.48086	2.24798	2.69878	2.894	2.6247	0.330511	0.438704
gene04784	12.4479	15.7344	12.2806	8.05543	5.69073	2.51029	15.835	13.0885	9.16045	7.47692	8.31868	4.50702	0.474795	0.165499	0.355217	0	0.228983	0.72377	0	0.0327486	0.169228	0.0612979	0.0751959	1.78853	1.41783	0.145532	3.42691	0.798128	1.88666	1.95923	2.13537	0.866885	0.270752	0.0422376	0.653957	0	11.9387	17.5926	7.69211	5.37798	1.10021	0.275524	0	0.0718821
gene29153	6.02519	3.14647	3.44789	7.58333	10.66	5.2264	5.15128	8.26787	4.24558	3.72793	3.98675	18.0328	28.0691	0.409618	0.27885	0.325489	0.317473	0.344326	0.145157	0.202517	0.207753	0	0.146502	0	0.288711	0.283536	0.71924	0.0983365	8.89345	0.181803	0.364488	0.496441	0.258173	0.184432	2.70779	0.0892945	3.53173	7.73807	0.155586	0.0956267	0.617173	0.606659	0.443211	0.620811
gene16719	4.90961	6.34857	4.37557	1.81872	2.35764	0.788818	14.5677	20.4853	15.326	13.9254	14.6257	2.136	0.326269	8.38477	7.57117	3.75463	0.947302	0.694717	0.593899	1.03437	0.607364	0.447097	0.651947	0.0727648	0.365052	0.243363	2.2685	2.4965	5.65206	0.55897	0.693805	0.341035	0.219529	0.126204	4.22653	0	6.35903	5.24447	0.767872	0.613625	1.3005	2.24424	0.548264	2.10926
gene12742	3.39185	2.6357	5.96193	5.52598	5.5011	15.2307	3.82171	8.11905	5.06259	8.07135	6.56697	8.52664	10.1637	0	0	0.374953	0.149822	0.328971	0.343637	2.72384	5.75753	0.866838	0	0.412458	0	0	2.09365	0	6.79451	1.7828	0.367023	1.82347	2.69908	12.3544	6.03032	1.39848	5.82998	1.67424	0.0600328	0	0	0	0	0.0957716
gene24670	1.56466	3.05471	5.96568	16.5896	19.9154	3.56534	3.44208	1.97302	14.9652	21.4769	18.221	10.871	0.81984	0.762671	0.170925	0.356129	0.607038	0.773287	0.659417	0.101523	0.704872	0.138225	0.285164	0	0.0651202	0.0204487	0.667306	0.486775	2.98559	1.37723	0.680216	0.206598	0.134436	0.0547554	1.6252	0.348889	2.26207	2.09622	0.114521	0.167316	0.201902	0.197206	0.927085	0.242623
gene30474	10.4168	12.0667	5.86053	2.29152	2.34464	0.910269	27.4139	14.9519	13.7308	6.80168	10.2663	2.50333	0.678608	0.255505	0.226668	0.0838883	0.0518169	0.0942194	0.0508904	0.0603441	0	0.0481018	0	0	0	0	1.4364	0.0792155	14.4347	0.130973	0.224967	0.469999	0.352611	0	11.1658	0	11.9053	8.17486	0.121645	0.116621	0.236131	0.363096	0.05304	0
gene04187	4.57188	3.3048	3.53717	10.0189	16.3974	3.07354	3.74698	4.42057	10.8695	19.8688	15.3691	9.15261	0.452712	0.210436	0.439755	0.109817	0.0497808	0.359649	0.502451	0.225275	0	0.0944545	0.0772467	0.0994068	0	0	0.463791	0.503112	7.94516	1.29411	0.282051	0.667624	0.418184	0	6.55633	0.0470826	9.17719	5.56094	0.694082	0.207301	0.17086	0.086482	0.112615	0.355254
gene23633	3.13624	0.740623	2.18698	2.81192	8.69463	8.5977	0.80551	3.6916	15.9786	25.0811	20.5298	9.08787	0.756518	0.213438	0.192905	0.680521	0.97916	1.47443	0.0586258	0.0592096	0.305964	0.233753	0.255502	0	0	0	2.78313	11.0669	5.65291	0	0	0.0921395	0.243035	0.152731	1.62607	0	3.67485	1.31261	0.0962561	0	0	0.0988398	0.213098	0.30034
gene17468	3.11164	7.167	7.7177	6.80215	8.913	3.26359	6.27645	16.1418	14.2476	10.4768	12.3622	2.53416	2.73025	1.59232	2.08315	0.95801	0.508714	0.203987	1.35643	3.97828	3.68364	1.1423	0.297658	0.237727	0.564929	0.0899968	1.87652	2.3912	4.75325	1.54869	1.74567	2.12878	2.73119	0.668744	4.4262	0.0158101	3.05176	2.27748	0.738369	0.550244	0.837635	0.772035	4.68592	0.396227
gene23460	3.24423	15.0621	4.91899	2.72288	5.36233	1.6447	21.3552	13.8026	15.695	10.1631	12.929	1.66228	0.318765	2.20402	1.97844	1.04678	0.788563	0.391475	2.76041	5.55095	2.57473	1.01611	1.25631	0	0.167737	0.90271	5.17941	1.65485	1.58	0.513473	1.03092	0.810791	0.478919	0.260969	1.68119	0.190035	4.64188	2.19987	0.401996	0.154073	0.408615	0.665866	0.199136	0.390062
gene27873	2.8192	3.90663	11.6837	5.68886	5.3282	5.9455	4.69794	14.4777	8.98552	8.02938	8.50745	4.00487	4.40224	0.724781	1.59303	1.47555	1.35109	1.41238	0.959676	2.3886	4.67908	4.07156	4.10284	0	0.064274	0.117057	5.62139	1.01651	4.23124	0.053662	0.361847	0.355607	0.364396	0.411214	3.43171	0.0253445	7.37592	3.20111	0.132365	0.0290116	0	0.456089	1.23143	2.88008
gene18569	2.23905	7.4548	5.30093	6.40083	6.42337	2.67514	9.05936	10.1625	15.5505	9.60999	12.5803	7.3079	2.19369	0.271536	1.64723	2.76429	5.79664	9.58145	0.263586	1.11819	1.76558	1.1271	1.07394	0	0.0709543	0	1.73644	1.45108	4.76631	0.0998949	0.0837739	0.469916	0.432132	0.50347	2.7407	0	2.82828	0.489356	0.150699	0.0483117	0	0.275993	0.91954	0.045121
gene23232	2.79311	8.28908	7.47646	5.04752	5.741	3.98821	8.8125	10.2258	9.00732	9.02015	9.01374	5.97407	4.51123	0.507087	2.15749	2.34417	2.96613	8.58516	0.300974	0.807272	3.74154	2.58216	0.562917	0.341044	0.0390412	0.0520809	6.77009	0.132324	2.29139	0.0669132	0.474376	1.06882	0.807552	0.917195	1.42845	0.123772	2.71435	1.86007	0.13537	0.0876337	0.067541	0.42407	0.141365	0.453334
gene15685	1.67036	9.18265	6.42751	4.60831	9.05309	2.03598	9.27307	14.2998	16.9066	11.0408	13.9737	4.0401	3.44921	1.62237	2.70269	1.79724	1.00029	0.583344	1.2418	2.7314	3.43737	1.24805	0.122945	0.148171	0.0213931	0.026871	2.49463	1.24751	0.718108	0.386854	1.66232	4.52842	1.25828	1.36868	1.94851	0.709725	2.46397	0.621343	0.120257	0	0.0213585	0.80635	0.162879	0.0204087
gene31527	3.18332	7.45431	4.50292	3.72151	7.94498	1.96117	8.23113	8.91997	17.1927	11.3074	14.25	3.1975	2.00057	1.94979	2.55147	1.83258	1.66169	1.07385	2.1189	3.06627	4.35811	1.62717	0.697215	0.0372517	0.118542	0.0230941	2.98412	1.57216	3.13964	0.490269	1.24362	1.10511	1.2766	0.706529	1.67093	0	5.21651	1.33389	0.78805	0.795059	0.497156	1.58082	0.600733	1.258
gene00572	1.11176	6.52583	5.56829	6.59988	14.0946	1.76527	8.77608	13.6681	20.0642	14.404	17.2341	3.24995	2.83506	0.93757	1.34458	0.893678	0.797095	0.294948	0.854112	1.29193	2.16772	1.24212	0.0615735	0	0	0	2.01392	0.951026	1.30685	0.331731	0.756028	1.33622	1.69503	1.67196	0.670849	0.366648	2.83835	1.02736	0	0	0.0702623	0.272163	0.386046	0.136023
gene34749	3.80748	9.49385	5.21064	3.51624	4.8882	3.12103	10.7368	9.69287	11.5461	8.29376	9.91992	3.72046	0.918492	2.07215	3.07779	2.61995	2.25599	1.86665	0.872693	1.93134	1.85339	3.30481	1.45795	0.0838865	0.203476	0.127437	5.22428	1.14633	2.4755	0.432909	1.06445	1.13349	0.871024	1.77492	2.07647	0.462442	3.40964	1.38051	0.667231	0.353931	0.243353	1.66984	1.86227	2.15895
gene06292	11.0261	1.11908	1.1798	3.51601	5.89366	1.6636	2.07478	6.5712	16.7971	16.5493	16.6732	2.54578	0.334711	0.107148	1.42779	0.297175	0.147899	0.0287721	0.355641	2.47114	3.29136	2.29128	4.18917	0.0878293	0	0	0.710831	0.165116	9.16806	0.33775	0.209502	0.757722	4.50874	0.0766723	8.60318	0	8.8662	9.63943	0.0703488	0	0.150961	0.147065	0.0613475	0.760431
gene03930	3.47508	12.5852	4.55409	3.00331	4.23485	1.24871	18.2522	6.1297	10.0357	5.5468	7.79122	2.31411	1.20649	1.69416	0.854505	0.576399	0.70652	0.94876	1.52181	3.41498	1.35117	0.600086	0.40906	0.0727504	0.264895	0.40275	3.35349	2.41261	4.92664	2.41687	2.26104	4.07897	3.08034	2.59576	3.76633	1.31395	5.94379	2.51901	0.363935	0.15407	0.466187	0.564928	0.0745076	0.758075
gene11227	0.78553	6.39639	6.51663	4.59177	8.58801	2.06297	5.22982	13.1605	12.3815	7.81133	10.0964	2.90813	3.35376	1.06954	2.38771	1.13899	1.51573	1.93677	1.09355	2.6976	3.98517	3.12594	4.03862	0	0.0784743	0.0492841	1.829	5.45992	1.02594	0.227555	1.58124	1.42703	1.59988	0.318537	0.594996	0.095467	0.975532	1.32506	0.0794989	0	0.134049	0.668184	0.534786	12.1447
gene22841	4.39588	11.9453	3.18179	4.89803	6.32779	2.1984	8.5881	11.2988	8.79367	9.44868	9.12118	3.36649	0.607844	0.530922	1.02765	0.845151	0.390184	2.67815	0.751667	1.43465	1.29135	2.39433	1.06562	0	0.573609	0.826215	3.00296	3.26832	3.03268	0.803138	3.67017	2.74596	1.99393	1.53829	1.75063	0	4.01336	1.22616	1.67207	1.20978	1.90917	4.63505	1.29316	0.197592
gene19931	5.05408	14.0256	4.18538	3.22298	4.25759	1.75005	17.0022	7.29551	10.4495	7.97566	9.21256	3.64033	2.62214	0.537903	1.30582	0.631374	0.813886	0.670532	1.5763	2.90728	1.89875	0.788741	1.31853	0	0.570039	0.947319	5.6611	1.1802	1.4463	0.766468	0.977027	0.256594	0.34936	0.181306	0.941463	0	11.7402	3.09133	0.39436	0.0966235	0.226251	1.87332	0.726165	0.657719
gene15183	2.10977	2.57783	0.847875	1.59604	3.08613	3.308	4.29915	4.54075	11.6274	11.4025	11.5149	6.89132	5.52244	0.339415	0.297993	0.163295	0.336092	3.36699	0.137139	0.186199	0	0.0231661	0.270467	0	0	0.0384643	0.467534	1.21786	4.18976	0.0315387	0.258914	0.322854	0.103045	0	1.79168	0	5.51694	2.98083	0.0201204	0.0561655	0.182578	0.422955	1.08964	0.357962
gene14734	2.05955	6.40986	12.71	13.6476	14.8108	12.7236	3.44963	6.04289	5.12037	4.92091	5.02064	5.95762	1.34679	1.02506	1.5096	1.28368	0.697189	0.912127	0.521443	0.602673	0.227829	0.275688	0.0821021	0	0.195534	0.0876592	0.321717	0.356552	3.32256	0.555361	0.227944	0.292569	0.157301	0.0520379	1.80521	0.0133138	4.40988	2.56803	0.514897	0.406551	0.639535	0.410026	0.274149	0.168893
gene00519	5.11207	5.87765	4.68654	3.43773	4.17921	2.20684	7.65572	6.76301	9.88221	8.18705	9.03463	2.59848	0.993049	0.81903	1.37953	2.77897	2.30566	1.44579	0.914145	3.25527	2.92449	1.86703	2.03119	0.0548795	0.0950803	0.443558	2.27462	0.951049	7.24235	0.78371	1.0341	0.753689	1.23219	0.232502	5.29005	0	6.40541	3.70356	0.198139	0.217086	1.32141	1.28602	1.18383	0.340609
gene08526	2.97027	1.85682	1.21579	2.39226	7.75129	1.67251	2.69475	3.00988	11.262	15.5069	13.3845	6.13845	3.35449	0.278733	0.739598	0.655925	2.26202	3.66903	0.111034	0.665567	1.24623	1.93492	2.33961	0.165678	0	0.168148	1.06324	11.8019	3.79004	0	0.627984	0.316633	0.851493	0.558546	1.96251	0	3.34912	0.352985	0.0911516	0.0816956	0	0.273679	0.0719676	0
gene15864	4.29004	3.89556	4.43562	3.21257	7.52058	2.54416	4.75432	8.50801	11.6356	13.4752	12.5554	6.22617	2.08833	0.391769	0.317123	0.480332	0.48297	0.746295	0.102924	0.230313	0.203741	0.0502149	0.202041	0	0.027825	0	1.7262	4.06647	4.28358	0.118787	0.202782	0.221176	0.0326232	0.0699154	4.46763	0	2.78121	3.55549	0.301543	0.109761	0.11112	0.090117	0.373159	0.288429
gene30604	4.26145	6.62371	3.76585	3.73259	7.68048	2.06071	6.26497	8.29631	13.8289	9.82922	11.829	2.32355	1.27248	1.30306	1.67485	0.774232	0.789791	0.188478	1.027	2.41537	3.70286	1.52331	0.851153	0.059428	0	0	2.47429	0.642075	3.84445	0.667424	0.708776	0.587232	0.913937	0.322878	2.3104	0	4.32616	2.8742	0.299783	0.135225	0.194544	0.750554	0.196396	2.4141
gene29285	2.46002	6.06558	3.32814	2.59869	5.92078	1.25117	8.10606	7.50598	13.4659	10.0892	11.7776	2.37298	0.743344	2.17702	2.03868	1.40709	1.30082	0.937171	1.08615	2.44922	2.57847	0.513497	0.407062	0	0.056192	0.0771868	2.75828	1.57781	2.5028	0.457984	1.17741	0.802471	0.439828	0.20765	1.42462	0	6.25062	1.97117	1.13703	1.01541	0.341867	0.33499	0.140647	0.793451
gene01267	2.3806	4.53924	2.14741	3.04988	3.93854	1.3558	6.17974	5.61161	10.6231	9.82559	10.2244	3.89403	2.5732	0.740846	1.24605	0.973048	0.587962	0.47054	1.1271	5.62004	7.99992	3.11414	3.02255	0	0.0475668	0.0642505	1.33549	0.484593	2.99826	0.127874	0.472409	0.555211	0.801247	0.125952	2.3754	0	3.41511	3.49736	0.113922	0.031848	0.0508293	0.35325	0.0957401	0.194101
gene05185	2.26468	0.063233	0.957406	8.7241	5.62945	12.0662	0.190586	1.01248	10.7018	1.11965	5.91073	25.0236	2.77418	1.81436	0.256836	0.309021	0.41589	0.0453434	0.811141	0	0	0	0	0	0	0.0676877	0.406804	3.01873	2.92437	1.60226	0.399514	0	0.0631816	0	1.17134	0	1.7545	1.78201	0.036395	0	0	0.141378	0.0483403	0.308456
gene02011	2.58168	11.8567	10.9634	3.50028	3.64985	1.80695	7.98646	11.7815	4.51427	3.37706	3.94566	2.66029	0.416611	1.6736	1.72612	1.62101	1.20313	0.730395	4.57249	4.08551	0.860034	0.720803	0.643248	0.0494471	0.10901	0.108222	5.32056	0.651956	2.72044	0.57458	0.801354	0.948236	0.93032	1.65726	2.19428	0.0276535	3.13789	2.0505	0.503799	0.364683	0.350772	0.825941	0.240805	1.0134
gene24017	2.19639	7.23226	7.48987	4.10265	5.23269	2.44773	8.79949	12.5604	7.36321	10.7772	9.07022	4.82399	0.122057	0.853256	1.16433	1.03885	1.01669	1.26652	1.44986	1.60196	0.56354	0.3001	0.115046	0	0.0933285	0.0544675	3.79996	0.878064	2.57103	0.172929	0.80506	0.344702	0.325345	0.0844022	1.81504	0	4.02506	2.53263	0.498463	0.17146	0.239573	0.398933	0.207758	0.0529316
gene05803	4.01021	6.00414	3.173	3.09059	8.72829	2.95672	6.3262	6.05846	12.0171	10.4498	11.2334	4.98969	2.38801	0.852816	0.54364	1.14213	1.66466	0.174217	0.282995	1.46849	1.86962	1.06578	0.0714045	0	0	0	1.68689	0.172748	2.53872	0.128232	1.11194	0.459981	0.430313	0.539347	1.70805	0	6.31078	2.94497	0.0483228	0	0	0.179818	0.0798296	0.0682578
gene26403	1.11814	1.28159	3.61209	5.97546	9.47821	2.53383	0.75283	5.07426	11.5331	29.8506	20.6919	4.31278	0.0394762	0	0.026995	0	0	0.0222419	0	0	0	0	0	0	0	0.248094	0.964933	15.9597	1.32374	0.390416	0.0486163	0	0	0.0350723	0.908706	0.0169806	2.62042	1.7268	0.0295869	0	0	0.266618	0.0717618	0.061545
gene24884	2.77444	5.82531	6.98043	9.92635	8.00908	6.85588	2.80435	5.97309	5.60787	4.35834	4.98311	2.82094	2.34479	2.55198	2.80693	1.88185	0.922885	0.561486	2.55274	0.99582	0.407477	0.0951945	0.0350085	0.104989	0.0294873	0	0.938932	0.131427	2.42906	1.4202	1.525	1.62644	1.76071	0.168991	1.21598	0	2.43372	1.87877	1.00372	1.77649	2.58012	3.01716	0.2932	0.0346912
gene23762	6.37467	0.0251372	0.789213	23.1463	11.1885	9.68416	0.106876	0.0811749	12.5861	7.05989	9.82301	2.75387	0.283302	0	0.0439879	0.0334624	0.0206694	0	0.145973	0.174722	0.0314428	0.0191874	0	0.172549	0.0935572	0.0296251	0.026533	0.945163	8.6491	0.720733	0.0547663	0.219383	0.742867	0.0264424	6.86068	0	8.72174	2.10377	0.194092	0.0605998	0.0504069	0.700364	0	0
gene25911	3.03849	7.63591	4.93886	4.42439	5.912	1.2023	8.78218	9.90019	15.8848	8.96256	12.4237	1.62093	0.896268	1.06576	1.77076	0.320625	0.319187	0.0155745	0.418584	0.565279	0.927827	0.269137	0.018472	0.040329	0	0	4.54101	1.25541	2.41441	0.273212	1.04679	0.836063	0.555663	0.144533	1.32578	0	3.26048	1.98248	0.101739	0.0612936	0.163432	0.460993	0.057907	0.052974
gene32507	1.04863	10.6879	14.2429	22.3466	13.0925	7.16777	4.72197	1.36025	5.30192	3.62553	4.46372	4.96703	0.0285245	0.0377109	0.063597	0.0249714	0	0.012705	0	0.0810933	0.0505892	0	0	0	0	0	1.12987	0.305666	1.51825	0.0209218	0	0.0685562	0.0198069	0.0613885	1.20954	0.0395253	1.67299	1.19787	0.0228191	0	0	0.247097	6.67755	0.414701
gene15494	2.31163	3.71538	1.25691	1.81769	3.84211	2.11972	5.16763	5.52591	7.8217	6.97199	7.39684	6.54386	4.08719	1.80062	0.956943	1.24989	1.31568	1.40823	0.83769	0.954535	0.720733	1.1207	0.667956	0	0.497882	0.271898	2.44584	3.55971	0.880761	0.488941	0.320966	0.3542	1.20997	0.463022	0.781762	0	4.69243	1.1508	0.943921	0.561418	0.616844	0.825887	0.500426	0.657719
gene27704	7.66091	13.2441	11.7108	1.34104	0.586498	1.34684	22.1844	13.1331	4.71958	2.27046	3.49502	0.476112	0.273417	0.0576236	0.0685945	0	0	0	0.0521953	0.0375358	0	0	0	0.0400677	0	0	0.242262	0	5.76133	0.0203673	0	0.0217985	0.0862436	0.257352	4.43179	0.0447437	5.78504	2.88237	0.161459	0.0369381	0.162373	0.20739	0.0410355	1.27244
gene23807	1.53649	5.34531	9.03316	11.0772	8.99647	3.93907	2.30603	3.81246	4.8146	4.26823	4.54141	6.39506	0.975453	0.760158	1.44444	0.943672	0.469229	0.544124	0.593833	2.2053	0.679338	0.40053	0.168721	0.362641	0.0742289	0.0235047	0.0817673	1.67308	2.76673	0.324449	1.67604	1.1905	0.948965	2.97165	1.74619	0.660191	2.11419	1.54483	0.905693	0.326069	0.621208	3.0287	0.259144	0.213027
gene04996	1.47111	1.8709	0.506751	2.69594	3.59527	11.84	1.39005	1.06937	2.41661	1.88579	2.1512	11.831	9.85731	0.280148	0.326901	0.493122	0.689716	2.16525	0.420265	0.408394	0.489327	1.09321	0.984623	0.316195	0.216103	0.108575	0.380523	0.28379	1.42747	1.28853	0.699488	0.541249	0.414145	1.97477	1.31206	0	3.19107	2.4885	0.441894	0.278405	0.893358	0.44402	0.66662	0.216214
gene09730	9.37214	4.06571	7.23748	3.09074	3.66811	1.49701	7.09004	9.73863	8.14081	5.39108	6.76594	2.90639	0.571378	0.138879	0.185564	0.344548	0.170877	0.308772	0	0.0630542	0.0902041	0.0176251	0.0596452	0	0.0426087	0	8.87724	1.13867	4.72368	0.407263	0.107584	0.0513624	0.0254013	0	2.91242	0	5.14463	2.06719	0.768979	0.300692	0.0463026	0.153664	0.0824759	0
gene32205	2.39062	5.74486	2.53279	1.91122	4.64936	1.66997	6.78162	4.92326	9.40949	8.36037	8.88493	2.96015	1.11242	0.707149	1.25328	0.768976	0.572879	0.223888	0.904962	2.55193	2.87147	0.703617	0.283277	0.0684552	0.094256	0.160829	3.26822	1.35618	3.44206	0.496655	0.338403	0.56871	0.685335	0.64979	2.18177	0	4.30708	1.20353	0.412966	0.449117	0.73862	0.638617	0.336802	0.029973
gene31777	2.66308	7.82119	4.54681	2.71448	3.77531	1.53528	8.84416	8.02416	8.37434	5.45209	6.91322	1.72837	0.275797	0.64913	0.965653	0.414223	0.230669	0.159986	1.06579	2.31808	1.63173	0.348319	0.166342	0.153573	0.308945	0.90326	5.27921	0.835335	2.0511	1.10353	1.65872	1.55719	1.96979	2.37771	0.57775	0.37039	4.59201	2.98154	0.240984	0.118766	0.571767	1.01271	0.0742166	0.153228
gene02706	5.69372	5.07177	1.03345	0.305784	0.668123	0.191929	33.9089	8.77342	7.02075	8.75394	7.88734	0.559044	0.060429	0.119759	0.168667	0.138662	0.0694846	0.439494	0.127081	0.238017	0.0240538	0.028992	0.0320647	0	0	0.063578	3.475	0.122748	1.94071	0.173235	0.149212	0.0625049	0.0573195	0.0223555	1.60498	0	3.68712	2.7554	0.605761	0.171516	0.0526285	0.221547	0.017924	0.0153258
gene19543	2.00971	5.10019	3.04076	2.46204	4.79236	1.5811	4.90021	6.83364	8.87542	7.00578	7.9406	1.81785	2.99492	0.590819	1.71773	0.403121	0.900172	0.33401	0.803638	1.54888	1.87838	0.881603	0.839714	0	0.06807	0.0869484	1.87467	0.8907	1.68369	0.186093	2.66039	2.08514	1.16429	0.386675	4.20486	0	2.37094	2.45418	0.143493	0.0231739	0	0.552653	0.208994	0.195899
gene31658	2.02326	4.9807	3.47256	2.30277	5.36849	1.5848	4.52672	7.45931	8.52618	6.45442	7.4903	1.28	0.605605	1.43889	2.41418	1.07013	0.794374	0.334434	1.01851	3.47571	4.11335	1.57331	0.160284	0.031649	0.0365552	0.0475979	1.64798	0.715272	2.71608	0.395888	1.07828	1.26968	0.876073	0.247689	1.71155	0.103779	4.58065	1.99062	0.1014	0.0490533	0.0526683	0.72448	0.137753	0.302474
gene26543	1.38886	4.90901	4.50756	5.22498	7.97976	8.71032	3.32553	3.81415	4.16802	4.56291	4.36546	10.0775	2.95135	0.289966	0.915443	1.00905	0.666549	1.34718	0.0430316	0.0393192	0	0	0	0	0	0	0.170855	0.14974	1.23557	0.021335	0	0.0521151	0	0.624029	0.91823	0.228948	0.592944	0.760468	0.237785	0.100386	0.0877484	0.176432	0	0.0367542
gene22162	0.789788	5.01401	4.21799	2.68044	6.49534	2.08848	5.03541	8.56648	10.4972	7.13833	8.81776	2.67757	4.02465	0.503478	0.804281	0.330044	0.800999	0.317	0.305636	1.11463	0.882419	1.02341	1.42428	0	0	0	2.36368	0.929746	1.66672	0.163508	0.530825	0.286227	0.204044	0.0784663	0.613094	0	0.953818	3.2994	0.0380822	0	0	0.254953	0	0
gene24660	3.24238	5.09642	2.63811	1.48884	5.10634	0.855434	5.02842	6.40864	8.6949	6.16173	7.42831	2.27441	1.4565	0.797512	0.499716	0.376754	0.34185	0	1.06459	1.32081	1.40885	0.401011	0	0.113812	0.207203	0	1.4802	0.189175	6.20089	0.338705	2.04151	0.680369	0.561774	0.290759	4.76125	0	5.23431	2.70948	0	0.373346	0.111637	0.513293	0.0937149	0
gene00990	1.3058	5.9084	3.3542	3.03671	2.65823	1.6966	11.1671	4.68794	8.65671	5.19031	6.92351	1.11792	0.220123	1.37846	1.26754	0.594707	0.300873	0.0835961	5.6719	2.30856	0.14858	0	0	0.62519	0.646598	0.811983	3.07087	2.04805	1.29824	1.07748	1.49019	0.67364	0.290464	0.0862666	0.446626	0	1.88732	0.915276	0.940338	1.72267	0.924414	0.8204	0.114916	0.118628
gene08953	1.5339	3.94515	2.79028	2.59544	4.44888	1.97598	4.53769	6.55168	7.9787	6.08233	7.03051	2.55984	3.14845	0.603174	1.07701	0.504407	0.928091	0.285236	1.15131	2.60412	2.59485	3.27582	1.30685	0	0.120143	0.06726	1.57133	0.623161	1.55229	0.833091	0.532176	0.709994	0.294622	0.228856	1.35889	0	1.94064	1.20125	0.0839462	0.248266	0.0545963	0.296515	0.0194268	0.0217762
gene08350	0.40925	5.70861	3.08653	2.69832	4.55011	1.26879	4.71266	5.21437	6.65403	6.33014	6.49209	1.83207	1.29419	2.07503	1.35503	0.785251	1.00323	0.376849	1.58156	4.20936	6.17079	1.56876	1.05717	0	0.338309	0.177564	1.84024	0.958677	0.766236	0.779099	1.46255	0.93375	0.729104	0.437093	0.147465	0	1.68781	0	1.0857	1.01435	0.805446	0.927897	0.381508	0.645454
gene20307	1.54211	2.42744	3.77546	6.3039	7.7192	5.66211	1.66162	5.29643	4.52912	5.35242	4.94077	7.0521	4.15557	0.146627	0.363895	0.354541	0.161567	0.437142	0.0662433	0.125811	0.174068	0.0783306	0.209696	0	0	0.0531343	0.299622	0.305986	2.71184	0.0358703	0.116214	0.0884293	1.22486	0.107948	1.37249	0.0328248	1.10506	1.0339	0.236108	0.0905997	0.380233	0.215003	0.0306938	0.395987
gene12841	3.35205	4.18395	4.34662	2.02767	2.09704	1.03543	5.10967	8.24842	5.98925	4.1503	5.06978	1.51477	0.148963	0.379049	0.760257	0.27853	0.235928	0.229147	0.0335132	0.0662313	0.0194337	0.212147	0.0616385	0	0	0	14.1156	0.339359	3.97542	0.0232616	0.306284	0.169055	0.0310924	0	3.15452	0.0157899	4.43425	2.48596	0.045044	0	0.04252	0.191348	0.0116429	0.0448473
gene15160	1.56465	3.89846	3.32278	2.74125	6.61245	1.54418	4.37779	6.91214	12.8739	9.53428	11.2041	1.15178	1.62747	0.636832	0.902062	0.294228	0.461629	0.0346099	0.4278	0.729128	1.55482	0.913854	0.123147	0	0	0	1.2038	0.419044	2.43401	0.0911119	0.631175	0.431353	0.444447	0.217831	0.982321	1.02585	2.2853	1.55638	0.0277798	0	0	0.107911	0.128682	0.335692
gene08052	2.37146	4.66817	8.54508	2.55869	2.36281	1.61335	8.24935	19.857	2.23415	3.78035	3.00725	2.59642	0	0.238607	0.285362	0.148942	0.119281	0.0969751	0.688669	0.589354	0.113152	0.127433	0.208052	0.129405	0.198168	0	0.720387	0.32747	2.5081	0.642964	0.537713	0.993106	0.929607	0.484941	1.20393	0	3.51075	2.34348	0.488938	0.381526	0.294335	0.144894	0.169196	0.0961263
gene29235	2.32796	2.091	2.68759	1.99179	4.219	2.42689	3.00387	4.72122	6.26163	6.45735	6.35949	2.66465	2.06771	0.388905	0.899875	0.598924	0.785612	1.25347	0.250827	0.338206	0.777762	0.672867	1.22832	0	0	0.0266223	0.53376	1.52712	3.74416	0.059732	0.0915307	0.130006	0.0964254	0.181328	2.73693	0	3.37336	1.42521	0.096252	0.152635	0	0.118857	0.0573501	0.186763
gene29284	1.3422	3.73859	2.06097	2.16741	3.83067	1.41898	4.69032	6.04679	8.44507	6.58271	7.51389	1.81918	0.404061	0.733872	2.16724	0.772885	0.521197	0.163243	0.934255	1.68766	2.65662	0.569224	0	0	0	0	1.46036	1.3749	1.76504	0.222758	0.631138	0.544131	0.163999	0.336915	1.89269	0	2.19964	1.64312	0.504341	1.18523	0.210217	0.411699	0.12028	0.507373
gene23426	5.2811	2.27761	5.55071	2.76495	1.72057	0.658922	3.21596	11.9045	5.45975	2.14416	3.80196	1.24064	0.66907	3.45225	3.46138	0.288117	0.110624	0.134484	0.779028	1.26344	0.200504	0	0	0.0624625	0.453915	0.406956	0.723083	0.522506	2.61584	0.351284	0.275495	0.291046	0.137351	0.0321404	2.86328	0	4.77835	1.56211	0.375026	0.279599	0.253127	0.699522	1.50716	0.966887
gene26535	2.88321	0.177463	0.195056	0.433403	0.340142	0.969445	0.0742914	2.57545	3.51775	27.399	15.4584	0.394878	2.81312	0.102593	0.0906507	0.183554	0.278703	0.155879	0.264352	0.981158	1.1141	0.396287	0.144301	0	0.0629519	0.0432362	0.13778	9.88568	3.82673	0.12827	3.12929	0.0865973	0.0375289	0	3.05899	0.152771	3.06419	1.21117	0.220175	0.126267	0.132324	1.22026	0.0287134	0.120097
gene27636	0.266439	0.761443	1.69124	4.16714	4.84816	2.15747	1.29883	1.27596	7.66654	8.68688	8.17671	3.79405	2.2642	0.142134	0.666239	0.710514	0.497694	1.67217	0.68615	3.14436	3.44809	0.588409	0.654687	0.421051	0	0	0	0	1.53103	0	0	0	0.0542393	0.384	0.962202	0.0518769	0.67506	0.126531	0	0	0	0	0	0
gene31742	0.843136	2.83241	7.72403	2.2715	3.05673	0.820456	2.93613	5.61368	5.07891	2.9942	4.03655	1.71021	1.40476	0.857994	2.46261	2.93317	3.87924	1.31168	0.341575	1.41118	1.28229	1.0623	0.971168	0.14283	0.0892568	0.0784293	1.65754	0.798605	0.781262	0.231437	1.15439	0.783747	1.53509	0.469859	1.50013	0.0366013	1.62317	0.679708	0.143175	0.116499	0.3215	0.30245	0.35018	0.369275
gene18876	1.28632	4.73798	3.09886	1.64951	2.30009	1.46543	6.44514	6.11561	3.88895	3.83321	3.86108	3.74485	0.435813	0.284586	0.306264	0.740803	1.04409	1.9697	0	0.027929	0	0.110261	0.257626	0	0	0	7.22605	0.120619	1.53985	0.0355852	1.10202	0.233891	0.489717	0	1.11574	0	2.05124	1.63649	0.426325	0.0203468	0.192469	0.233293	0.0646698	0
gene31875	0.573051	3.3872	2.45251	1.58479	3.04854	0.73918	3.4715	6.15492	6.29976	4.85932	5.57954	1.96848	4.37366	0.511391	0.646189	0.308785	0.186086	0.0602038	0.23387	1.35216	1.1674	0.591097	0.0714045	0	0	0	3.11536	1.90869	2.70994	0.103738	0.366809	0.635593	0.255288	0.0898912	1.16556	0.0837006	1.79693	0.587319	0.0736002	0	0.0764576	0.183765	0.0399148	0.157741
gene09536	1.00993	0.074006	0.129209	6.74502	5.55219	1.90267	0.508852	2.14321	14.3894	19.8013	17.0954	2.28033	0.0354972	0	0	0	0	0	0	0	0	0	0	0	0	0	0	0	1.41896	0	0.187032	0.160075	0.225032	0.263298	1.63911	0	0.842721	0.539864	0	0	0	0	0	0
gene09293	2.26505	4.26136	2.59751	1.65691	3.98248	1.21034	4.22593	4.88722	6.89898	5.85844	6.37871	1.56928	0.639688	0.615451	0.780174	0.679826	0.326852	0.176631	0.489018	1.12813	1.59554	0.368997	0.24327	0.0684552	0.0628373	0.248681	1.11315	0.555978	1.70317	0.272369	0.731303	0.398711	0.150529	0.0704479	1.09012	0	3.18041	1.65176	0.27879	0.225698	0.19703	0.461367	0.267394	0.0599459
gene21073	2.96468	3.01846	2.2119	1.54419	1.9822	2.27418	4.38503	6.50862	4.35247	5.79138	5.07193	1.96636	0.376977	0.493241	0.290298	0.318002	0.227771	0.432773	0.303454	0.107824	0.612777	0.369777	0.376188	0	0	0	0.31137	1.10057	3.36943	0.0688458	0.244293	0.213788	0.263032	0.175928	3.1161	0.0264915	4.13962	2.41902	0.0735348	0.02916	0.0217409	0.143455	0.0681258	0.116791
gene04289	1.1367	0.238111	2.2308	4.10641	7.21275	7.33284	1.76078	1.90068	2.61442	3.22048	2.91745	8.76703	4.08227	0.265048	0.268576	0.191281	0.139337	0.11891	0.1268	0.120856	0.242546	0.0803239	0.217475	0.0485989	0.169028	0.0511148	0.428501	0	1.09023	0.0702973	0.165946	0.20502	0.294139	0.295489	1.88812	0	1.67679	1.3956	0	0.0253368	0.0215471	0.156383	0.0211105	0.0597642
gene00349	1.28454	0.659199	3.58488	1.26738	0.958668	1.20916	1.17308	4.78618	1.68659	1.08381	1.3852	3.68521	8.43683	0	0.221552	0.172405	0	0.185857	0.260547	0.26229	0.398301	0.0474429	0.116399	0	0	0	0.189217	0	1.00146	0	0.0864702	0.374916	1.39112	0.0653815	10.3793	0	0.779228	1.4566	0.080592	0.0738618	0.191049	0.136749	0	0.0556347
gene10788	0.681657	0.145193	10.3982	0.526301	0.0989756	0.260933	0.199496	24.1781	0.663945	0.368779	0.516362	0.134337	0.607322	0	0.0329339	0.0503423	0.207	0.140241	0	0.0296048	0.050994	0	0	0	0.0669809	0	0.588609	0.26474	0.650054	0.343941	0	0.0403708	0.0399308	0	0.591506	0.0398415	0.527021	0.575078	0.024064	0	0.0387848	0.642459	0	18.2768
gene01337	1.35867	0.0657575	0.133538	0.740045	3.04607	1.07096	0.347774	0	6.96565	11.9743	9.46995	1.62928	0	0.0644438	0	0	0.48314	1.39848	0	0	0	0.111346	0.55629	0	0	0	1.66286	5.40093	3.08262	0	0	0	0	0	2.01135	0	4.00719	2.27411	0.0416697	0	0	0.0447644	0	0
gene31235	2.4584	1.44535	1.02933	1.20989	3.50158	0.584873	2.29632	3.79705	6.18852	5.65158	5.92005	1.51066	0.243547	0.191414	0.321959	0.309501	0.293679	0.0378955	0.0597621	0.457367	0.736973	0.0817313	0.169577	0.597286	0.934384	0.578519	0.576628	0.379137	5.25503	0.0110618	0.109383	0.0437095	0.0971674	0.040596	3.22761	0.0189001	6.45415	2.4484	0.0218232	0.0318662	0.0483911	0.037885	0	0.107891
gene03356	0.683298	2.49185	4.49517	1.56328	1.28591	1.79213	2.08258	4.62208	4.97564	6.39736	5.6865	3.74445	0.162012	4.23533	0.698548	0.593624	0.123904	0.128004	0.939427	0.329289	1.33075	0.178549	0.0630524	1.16173	0.0886179	0.0225626	0.0404152	5.04994	1.33703	0.273281	0.243226	0.0668837	0.147424	0.120125	0.780026	0	1.79396	0.790602	0.161074	0.0822339	0.074258	0.178494	0.627222	0.355266
gene25704	0.322668	0.037844	0.512336	0.661351	1.93629	0.891097	0.0356456	0.138998	0.891283	2.47855	1.68492	3.78556	5.39962	1.6133	0.856562	0.551003	0.224287	0.0785297	0.0832753	0.0609498	0.0965795	0	0	0	0.0645035	0	6.00989	2.07493	1.26017	0.732588	0.900471	0.305387	0.23178	0	0.420182	0	0.741842	0.713522	0.265407	0.166901	0.34011	1.08422	0.440297	0.0403355
gene07096	1.08964	4.2825	5.7574	2.13473	1.694	0.557577	5.61825	12.9843	3.50229	2.87463	3.18846	0.707206	0.0109409	0.438921	1.04667	0.672304	0.252239	0.289931	0.153774	2.55243	1.14945	0.0825245	0.199352	0	0.0576705	0.0787729	0.566385	0.552621	1.48527	0.0855327	0.238201	0.66742	0.186271	0.09769	1.05437	0	1.62917	1.36472	0.0393864	0.0383413	0.0221374	0.194292	2.64751	1.58072
gene11643	0.523362	2.87666	1.99019	2.14343	3.59822	0.882029	3.50613	4.80969	7.69209	4.5571	6.1246	1.29223	1.31171	0.523121	1.28199	1.94949	2.1903	1.15872	0.480036	1.59073	3.34559	1.13627	0.387462	0	0	0.0252211	1.38091	0.473085	0.602179	0.0772682	0.388904	0.436152	0.247431	0.124867	0.687741	0	1.03584	0.843672	0.0642177	0.0250034	0.0611691	0.118887	0.0624982	0.0712515
gene24693	3.44753	0.019944	2.13471	7.3248	11.0979	4.36117	0.0206823	0.0806495	0.368812	0.405251	0.387032	7.05567	0.0953161	0.020886	0.0536412	0.0553213	0	0.0281465	0	0.0162664	0	0	0.0328427	0	0	0	1.33331	0	3.31758	0.0103627	0	0	0	0	2.11352	0	3.59216	1.86081	0	0	0.0213103	0	0.138383	0.0357041
gene08354	2.22068	0.523428	1.2772	0.493276	0.377563	1.43926	2.65508	5.66801	4.46435	4.01953	4.24194	0.858918	2.84883	0.536692	1.36424	0.62482	0.404019	0.489687	0.363919	0.631993	0.270268	0.196591	0.372532	0	0	0	1.56338	1.21312	2.29779	0.282211	0.285467	0.337162	0.598374	0.177468	2.67529	0	3.70432	2.9419	0.10533	0.0856713	0.215178	0.376755	0.0779687	0.0936198
gene09089	0.68697	6.38443	3.04147	1.1453	1.39497	0.458679	7.26261	4.17696	4.98666	4.04984	4.51825	2.93208	0.115938	0.803672	0.452951	0.596746	0.862825	0.328248	0.584672	0.140154	0	0	0	0	0	0	2.7003	1.0402	3.76327	0	0.0797203	0	0	0	2.82974	0.0803256	1.30657	0.751516	0	0	0	0.180143	0.229832	0
gene11141	1.63035	2.76821	2.1679	1.54122	3.56245	1.06961	2.32932	4.64994	5.62406	3.71112	4.66759	1.24162	1.13936	0.512893	0.604448	0.226824	0.170495	0.248903	0.350321	0.833353	0.809561	0.22779	0	0	0	0	1.13458	0.581101	6.3587	0.119861	0.444053	0.244436	0.220999	0.390113	3.24617	0.472178	3.05358	1.17508	0.0185679	0.0675201	0.0299265	0.212776	0.0528935	0.05014
gene09429	1.94159	3.03672	1.65394	1.47275	2.98771	1.11498	2.47222	4.22565	6.58453	3.9549	5.26972	0.812252	0.345026	0.551112	1.12514	0.594314	0.507987	0.18823	0.401886	1.02137	0.848442	0.481454	0.139591	0	0.0578086	0	1.01265	0.79465	2.62988	0.0785266	0.448579	0.310028	0.236699	1.60969	2.14884	0.104988	4.00031	2.83444	0.0472379	0.0579752	0.0293465	0.137851	0.0109318	0
gene11634	1.27571	3.28123	2.40167	2.48209	3.27838	1.0743	2.36236	6.43518	7.032	3.94488	5.48844	0.557012	0.411202	0.809921	0.946037	0.425563	0.267426	0.118399	0.597434	1.30423	1.2385	0.53963	0.0391874	0	0	0	0.680654	0.427113	1.51462	0.135482	2.18589	1.26007	0.376986	1.87056	0.749402	0.0997229	1.74921	1.35452	0.0218189	0	0	0.217566	0.0116561	0.0360979
gene19515	1.57202	0.606191	0.845164	2.19978	3.72754	1.43444	1.63129	1.73621	8.7809	8.48562	8.63326	1.18533	0.274688	0.0668902	0.425806	0.143714	0.204752	0.164951	0	0.0127226	0.109946	0.140697	0.458601	0	0	0.0156583	1.42725	0.207204	2.99104	0.360863	0.330447	0.033726	0.014616	0	2.73294	0	3.07622	2.01978	0.00841935	0.0162411	0.0550356	0.0348032	0	0.0430744
gene15061	1.4603	2.42072	3.43932	1.14768	1.96343	1.67548	2.87682	4.97557	3.45697	2.32633	2.89165	2.51109	3.08598	0.169395	0.378086	0.230094	0.279668	0.387645	0.690469	0.683468	1.61993	2.31494	0.66973	0	0	0.305561	0	1.13053	2.101	0	0.0941459	0.21938	0	0.0909114	0.878551	0	1.56341	1.09989	0	0	0.0809591	0.39394	0	0.41085
gene09165	1.82276	1.62865	0.8198	1.62901	3.8848	2.47329	2.01808	1.64615	5.90912	5.73544	5.82228	1.99481	0.767531	0.251376	0.44895	0.36682	0.197087	0.864249	0.359683	0.257454	1.27984	0.938211	1.84681	0	0.0168603	0	0.711157	0.978718	1.65854	0.0555114	0.220748	0.188334	0.061011	0.0423646	1.06065	0	1.10211	1.66399	0.0227739	0.0777975	0.0889	0.264515	0.0829955	0.153685
gene05133	2.30372	2.23081	1.27835	1.52825	2.89443	1.09733	2.50941	3.37773	4.86406	3.54741	4.20574	1.03105	0.508894	0.453019	0.782835	0.503393	0.240969	0.151074	0.55588	1.97871	2.34024	1.3922	0.17752	0.0835647	0.0946056	0.198144	0.586551	0.11829	4.21559	0.780825	0.332623	0.223835	0.344052	0.0429986	1.70642	0	4.56013	2.32218	0.14426	0.0378232	0.0655149	0.389679	0.0516065	0
gene27003	0.636697	1.77106	1.8598	0.99683	2.36983	0.328633	1.27093	10.2934	3.19203	6.0975	4.64476	1.24426	0.0597868	0.811493	2.64823	1.33796	0.50768	0.531795	0.0483856	0.821173	0.285036	0.123771	0.642425	0	0	0.0330484	2.77802	1.43034	2.89705	0.114797	0.315547	0.124196	0.175833	0.232675	2.06956	0	1.73591	0.942964	0.101435	0.147434	0.160305	0.711749	0.0492456	0.0772813
gene07360	1.00837	4.2554	3.0923	5.62901	4.14713	1.88777	3.88102	3.20848	3.0652	3.42114	3.24317	2.26904	0.189511	0.4282	0.480237	0.223413	0.21791	0.198453	0.112544	0	0.209765	0.131908	0.0502789	0	0.0990841	0.0632819	1.08758	3.42376	2.07083	0.146093	0.324883	0.127871	0.300449	0.112967	1.20174	0.0612909	2.51367	0.803516	0.521393	0.196912	0.567448	0.621687	0.0562114	0
gene00739	0.442035	1.2072	0.682172	1.66923	3.87839	2.05063	2.45365	1.05303	4.87083	6.10127	5.48605	4.18312	2.59367	0.134011	0.20911	0.229321	0.599071	1.14448	0	0.146602	0.178514	0.0825645	0.197509	0	0	0	0.24011	0.312907	0.486829	0	0.654612	0	0.0385701	0.12312	0.889959	0	0.906696	0.600304	0	0	0	0.0827321	0.028288	0.0695231
gene08839	2.33504	0	0.923501	0.920487	1.15709	1.54163	0.0334891	0.942287	9.2758	9.09729	9.18654	0.424644	0	0	0	0	0	0	0	0	0	0	0	0	0	0	0.955944	0.0568754	5.33743	0	0	0	0	0	3.38432	0	4.30853	1.14651	0	0	0	0	0	0.0189476
gene32672	0.712916	3.08264	2.31832	1.63981	3.50835	0.81464	3.92154	4.52494	7.34464	5.17854	6.26159	1.46895	0.116007	0.487319	0.579181	0.375141	0.211869	0.0759351	0.13932	0.301009	0.560423	0.227949	0.0568191	0	0	0	2.96434	0.329818	0.958809	0.232086	0.643051	0.169753	0.272258	0	0.843872	0	1.80141	0.339165	0.132198	0.043352	0	0.300085	0.0290409	0
gene27627	1.61221	2.13462	1.45868	1.12326	3.26617	0.878773	2.41614	2.85155	4.57649	4.34964	4.46307	1.01227	0.599736	0.817677	1.81867	2.56227	3.32695	2.14874	0.174878	0.250781	0.389388	0.232034	0	0	0	0.0518056	0.710992	0.195365	1.53061	0.0737574	0.267171	0.149223	0.318655	0.139369	0.99898	0	1.76116	1.19477	0.0789047	0.0256792	0.0873532	0.404704	0.1116	0
gene26724	2.03179	0	0	0	0	0	0.034275	0.113638	0.742904	12.7747	6.75878	1.89203	0.206283	0	0	0	0	0	0	0	0	0	0	1.13867	0.280996	0.255898	0.0615962	0.253191	2.92011	0	0.172735	0	0	0	2.14256	0.102896	9.62727	2.03211	0.134167	0.017854	0	0	0.0252906	0
gene01847	1.45442	0.382529	0.541747	0.905563	2.00202	0.671904	0.935999	1.36781	3.31729	6.84385	5.08057	4.43682	2.06914	0.049057	0.0643016	0	0.0596931	0.0552849	0	0	0.033996	0	0	0	0	0	0.0751479	0.468643	1.95228	0.0502938	0	0	0	0	1.1343	0	1.90668	0.794337	0.0313771	0.0456063	0	0.0101472	0	0
gene05428	2.16438	1.76789	3.66574	3.07231	2.96152	1.70237	2.17747	1.93963	1.80471	1.64371	1.72421	6.50233	0.447167	0.456383	0.427347	0.34623	0.304587	0.270483	0.504849	1.0415	0.532523	0.117949	0.176735	0	0.0150167	0	0.063659	0.0201182	2.72429	0.0352287	0.0174344	0.0203129	0.0176062	0.0922997	1.69414	0.0175668	2.26175	1.07532	0.0308939	0.0682011	0.147583	0.139193	0.151124	0.0286514
gene25389	1.99443	0.989323	9.28781	0.594856	0.391902	0.0491915	1.218	19.7748	0.373474	0.544276	0.458875	1.09774	0.0205148	0.251678	0.468781	0.342352	0.504058	0.434759	0.0923484	0.128841	0.111421	0.025326	0.109276	0.0339147	0.0155657	0	0.135016	0	2.1663	0.0623762	0.0361438	0.0210557	0.0555381	0.0565627	1.01397	0	4.00571	0.633389	0.206052	0.409536	0.155164	0.013913	0	0
gene07024	3.74721	2.23917	1.21844	1.05488	2.28864	0.571936	2.31723	2.98279	4.20551	3.26903	3.73727	0.392714	0.0880591	0.247418	0.400883	0.14777	0.12406	0.0267707	0.0225713	0.192397	0.379935	0.0783353	0	0	0	0	0.78902	0.358068	5.8622	0.0550454	0.342933	0.14866	0.0686424	0.0604436	3.27111	0	4.16485	2.6478	0.0308333	0	0.0243926	0.133816	0.0254684	0
gene31054	0.731957	1.39829	1.16043	0.848571	2.70713	0.933809	2.50939	3.29652	3.54211	4.45743	3.99977	3.20189	1.46527	0.0239978	0.0802001	0.0622866	0.353146	0.499675	0	0	0	0.0174916	0	0	0.0852882	0.0270067	1.59715	0.919544	0.865806	0.0266277	0.0249629	0.0290844	0	0.113866	0.560242	0	1.61093	1.02278	0.0455758	0.0136159	0.0214664	0.0311994	0	0
gene23401	1.74	1.77976	3.65156	0.254736	0.270861	0.260992	5.55989	14.98	0.893078	0.829978	0.861528	0.465034	0.324796	0.523574	0.827739	0.424114	0.178233	0.0567086	0.0455851	0.143651	0.127501	0.0385682	0	0.0320958	0	0	0	0.0177828	3.54859	0.0100857	0.0171026	0.0398527	0.0878477	0.020499	2.08033	0	3.71707	2.39359	0	0	0.0147071	0.0731887	0.0493065	0.129905
gene28959	4.08277	0.465363	0.312725	0.0843083	0.0830873	0.0160492	11.4721	10.1137	3.50134	2.71143	3.10639	0.0281275	0	0.183867	0.053198	0	0.0124986	0	0.0245502	0	0.0213543	0	0	0	0	0	0.219044	0	2.72308	1.67866	0.120497	0.0771688	0.0174438	0	1.05255	0	4.51928	1.51356	0.403372	0.589454	0.723302	0.027069	0	0
gene21785	3.63811	0	0	0.614813	2.59055	5.33914	0.211471	0.109753	1.51661	1.86395	1.69028	3.05492	3.51199	0.199848	0	0.820058	1.00066	2.07083	0.106854	0	0.143241	0	0.190947	0	0	0	0	0.115489	4.41902	0	0	0	0	0	2.48629	0	1.09223	0.272965	0	0.0640538	0	0.06941	0	0
gene21898	0.872406	1.8932	1.33019	1.46861	2.28331	0.974936	2.55421	2.95455	4.54644	4.20619	4.37632	0.967203	0.372863	0.42627	0.826378	0.314472	0.300231	0.0698883	0.511937	0.894771	0.498583	0.0770698	0.086215	0.179445	0.0901676	0.0929313	1.19731	0.74247	1.01236	0.202896	0.351206	0.380768	0.259099	0.086323	1.30016	0	2.82021	1.10132	0.149964	0.143887	0.25347	0.494717	0.0691109	0.102753
gene31457	1.01659	0.133285	0.293387	1.07297	2.41913	1.67198	0.366911	0.494082	5.03694	10.9198	7.97837	1.37335	0.925452	0	0.148379	0.0554125	0	0.0881193	0	0	0.0584793	0.0704851	0.0389777	0	0	0	0.338777	0.0523258	1.43249	0	0.193948	0.0528323	0	0.0437876	1.78133	0	2.18638	0.659493	0	0.0261504	0	0	0	0.570486
gene05775	1.51201	0.570278	4.65424	7.20575	3.32454	1.83971	0.382439	0.790675	1.7746	0.859093	1.31685	2.93855	0.414295	0.0219045	0.0593918	0.0917515	0.0907065	0.0983789	0.32104	1.46876	0.771654	0.602416	0.508792	0	0	0	0.180539	0	2.17574	0.0143585	2.94025	0.134822	0.100476	1.21043	1.13788	0	1.32831	2.05501	0.0437991	0.138131	0.17928	0.187331	0	0.026228
gene31763	0.292321	0.160799	0.191181	3.76406	4.7975	9.65347	0.795835	0.307742	0.729612	1.22521	0.977414	6.06749	0.403452	0	0	0.140946	0	0.187301	0	0	0	0.0878043	0	0	0	0	0	0.0651831	1.25466	0	0	0	0	0.0545468	0.210664	5.42961	0.650099	0.671325	0	0	0	0	0	0.585851
gene11746	2.49473	2.02018	1.87556	0.958283	2.08585	0.198882	1.40005	3.94212	3.17536	2.47308	2.82422	0.7298	1.20668	0.394465	0.443779	0.0751997	0.224554	0.0804093	0.397384	0.721148	0.358846	0.241519	0.0714651	0	0	0	0.39023	0.100892	4.82427	0.0786714	0.386713	0.201998	0.183925	0.0943287	1.91401	0	1.76731	1.35864	0.0175318	0.0173804	0	0.269547	0.0232859	0
gene19544	1.13653	2.05931	1.44208	0.887697	1.82585	0.469047	2.27541	2.63894	3.15178	2.71434	2.93306	0.787283	0.612472	0.51652	0.790512	0.221301	0.266286	0.0821338	0.43402	0.882513	0.985815	0.27844	0.0306203	0	0	0	1.05956	1.44548	1.77987	0.120946	0.314597	0.334817	0.333087	0.107346	0.433398	0	1.8189	0.584079	0.0310833	0	0	0.260451	0.0342332	0.0146354
gene19772	0.795358	1.70672	1.28934	0.922409	2.44453	0.558559	1.97614	2.72348	4.66949	3.03616	3.85282	0.797915	0.951105	0.340317	0.268576	0.164437	0.245512	0.15702	0.161109	0.562125	0.671168	0.115444	0	0	0.0283815	0.0383361	0.761217	0.46421	1.67272	0.0702973	0.605824	0.220851	0.205404	0.127276	0.986392	0.0332012	1.30802	0.864192	0.0200534	0	0	0.0332757	0.0254592	0.0896464
gene20053	1.75565	2.513	0.755182	0.45086	1.16767	0.241476	3.20674	2.36686	2.87303	1.88279	2.37791	0.356245	0.165565	0.361839	0.766066	0.531473	0.0470033	0.11646	0.103719	0.68506	1.6369	0.890809	0.201207	0	0	0	1.3066	0.190985	2.0138	0.105964	0.150792	0.136064	0.393001	0	1.02987	0	1.25161	1.2084	0.102139	0.190433	0	0.257065	0.0407713	0.0348613
gene25894	0.574928	2.04817	1.44068	1.34301	2.10983	0.594982	2.94071	2.95417	4.31034	3.14957	3.72995	0.539689	0.130341	0.403929	0.495936	0.172793	0.166913	0.0284296	0.183139	0.284778	0.258829	0.129692	0.0168594	0	0	0	1.02244	0.369087	0.59942	0.0511988	0.217878	0.197188	0.142071	0.0470175	0.256832	0.0205519	0.814276	1.08887	0.0119365	0.0440186	0.0168665	0.149042	0.0303086	0.0211281
gene23297	1.38527	2.08519	2.93903	7.11707	4.01423	0.659825	0.179557	0.319966	0.638086	0	0.319043	1.6698	0	0	0.140279	0.044472	0	0	0.0336042	0.463967	0.325811	0	0	0	0	0	0	0	4.65181	0	0.0446101	0	0.0720729	0	3.32478	0	1.21106	0.572728	0.021258	0.0190527	0	0.0352746	0	0
gene10730	0.927778	0.402677	0.657747	0.117897	0.0829898	0.166451	3.91781	8.57108	2.3499	1.5195	1.9347	0.383437	0.0129626	0.110039	0.129838	0.0253742	0	0.027354	0.884226	1.02253	0.291524	0.0898888	0	0	0.101854	0.11431	0.0943196	0.0229981	1.18939	0.106296	0.0398601	0.0464413	0.20822	0.201064	0.671101	0	1.75065	0.829376	0.258807	0.158418	0.293498	0.154335	0.0499501	0
gene11883	0.577521	1.53104	2.27579	2.03008	1.18713	3.63317	2.62369	3.28642	1.71581	1.74245	1.72913	2.47367	0	0.241605	0	0.106658	0	0	0	0.062722	0	0	0	0	0	0	0	0	1.98171	0	0	0	0	0	0.313123	0	1.373	1.23528	0	0	0	0.116847	0	0
gene09011	0.351142	3.34669	1.15822	7.25602	1.8131	0.514331	5.43739	0.450584	3.1248	1.88951	2.50715	0.229505	0.015189	0.0140939	0.0647761	0	0	0	0.0266849	0.0550843	0	0	0	0.0346585	0	0	0.177761	0	0.425463	0.00747233	0.189692	0	0	0	0.468575	0	0.772539	0.622913	0	0.00903453	0.0134718	0.0158204	0.0271592	0
gene19513	1.62698	0.758437	0.776271	0.663926	0.984336	0.735627	1.10047	1.40563	2.02427	1.98915	2.00671	0.658846	0.275347	0.0863553	0.192298	0.174189	0.245868	0.394019	0.0174898	0.0706558	0.175885	0.132251	0.309789	0	0	0	0.483064	0.177104	4.14975	0	0.238485	0.0515755	0	0.0510599	1.63109	0	1.19441	1.62434	0.127954	0.0650798	0.14487	0.0805568	0	0
gene02648	1.2098	0.0292727	0.0187561	0.0882554	0.212603	1.19484	0.279275	1.04404	2.75955	4.92854	3.84405	1.23736	1.51467	0	0.0512246	0	0	0.0206559	0.0849941	0.0799364	0.0366157	0.0223441	0	0	0.027466	0	0	0.0331564	2.07066	0.018805	0	0	0	0	1.19136	0	1.5771	1.05855	0	0	0	0	0	0
gene20055	0.176189	1.58701	1.01857	0.756427	0.834465	0.520586	1.87622	2.87717	2.22727	2.11897	2.17312	0.561751	0.0828392	0.285698	0.452631	0.380646	0.425698	0.171338	0.299584	0.989374	0.70899	0.69138	1.16658	0	0	0.0220964	1.41518	0.198124	0.338936	0.0991899	0.366406	0.315487	0.0627672	0.818138	0.0765101	0.127585	0.437377	0.477223	0.0486216	0.0353354	0	0.124772	0.039255	0.0220012
gene07996	0.452508	0.176829	0.872766	0.985098	1.13144	4.81319	0	0.0327052	0.726377	0.848999	0.787688	2.34126	2.96963	0.1628	0.144426	0.0556884	0.0484592	0	0.126239	0.148097	0.0564092	0.098639	0.112794	0	0.0376746	0	0.364258	0	0.423803	0.109246	0.155463	0.0956201	0.13633	0	0.245416	0	0.143376	0.403514	0.0508887	0.047716	0.0858071	0.187182	0.109625	0.0718821
gene25914	0.749174	1.23107	0.745717	1.25859	2.31748	0.309143	1.56561	2.47396	4.55803	2.89461	3.72632	0.547286	0.0706533	0.121295	0.264979	0.13608	0.0886087	0	0	0.0544622	0.105931	0.0675418	0	0	0	0	0.572371	0.120391	1.43206	0.0103627	0.0651779	0.0474948	0.02194	0	0.851664	0	0.865574	0.413999	0.013222	0.0125292	0.0426207	0.0250893	0	0
gene26554	0.47388	2.64796	0.854774	0.646853	1.14502	0.133075	1.62066	2.76087	2.43201	1.26335	1.84768	0	0	0	0	0	0	0	0	0.120688	0.334713	0.384815	0.415095	0	0	0	2.32526	1.83848	1.309	0.227419	0.137296	0	0.283287	0	0	0	0.689946	0.337415	0	0	0	0	0	0
gene16619	1.53648	0.0409459	1.03535	2.80062	2.06065	0.971664	0.16198	0.312665	1.48761	1.77264	1.63012	0.956123	0	0	0.0325402	0.103161	0	0.0556049	0.293919	0.192557	0	0.028388	0	0	0	0	0.459701	0.266625	2.80404	0.0193239	0.713138	0	0.0409127	0	1.13453	0.0424515	1.26012	0	1.07941	0.0467278	0.0348389	0.317579	0.1168	0.299607
gene07443	0.368751	1.32346	0.431681	0.541448	1.20858	0.290589	1.52577	1.64075	2.29099	2.04295	2.16697	0.494688	0.0347026	0.25611	0.350962	0.161534	0.102268	0.058447	0.0378541	0.178309	0.189116	0.0166506	0.0204258	0.0262854	0	0.0128541	1.08489	0.146745	0.970529	0.0350333	0.17092	0.159267	0.110577	0.0257141	1.13268	0	1.10079	0.513607	0.0213731	0.0137038	0	0.0674171	0	0.0292885
gene08077	0.578955	0.565518	5.30389	0.79757	0	0	0.426133	4.74271	0.0963639	0	0.0481819	0.269199	0.0180835	0.318145	0	0	0	0	0.146501	0.0327907	0.133774	0.336489	0.0320647	0	0	0	0.319024	1.14565	1.12083	0.281772	0.588311	0	0.150682	0	0.628515	0	2.28231	0.450851	0.565543	0	0.0641562	0.0143593	0	0.78124
gene24065	0.672908	0.330461	0.391167	0.376475	0.542882	0.168094	0.392092	0.301042	3.44001	2.19602	2.81801	0.732812	0.47676	0.361749	0.424325	0.693203	1.10426	1.67287	0.0642827	0.0324614	0.155483	0.434742	0.579589	0	0.0373441	0	0	0	0.520609	0	0	0	0	0	0.486165	0	0.571605	0.515271	0	0.0250034	0	0.0604733	0	0
gene08254	1.68098	0	0	8.42445	1.00589	0	0	0	0.488122	0.0351384	0.26163	0	0.0899929	0	0	0	0	0	0	0.040796	0	0	0	0	0	0	0	0	1.94686	0	0	0	0	0	1.99623	0	4.4754	2.25476	0	0	0	0	0	0
gene19239	0.21475	0.614273	3.75332	1.7524	1.28257	1.16491	0.399349	1.27001	1.34885	2.4234	1.88612	0.874637	0	0.114662	0.0667211	0	0	0	0.888943	0.166314	0	0.0291036	0.295469	0	0	0	0.153989	0	1.24799	0	0	0.0483926	0	0	0.853334	0	0.133144	0.102075	0.0494388	0	0	0.189785	0.111921	0
gene35151	0.787019	0.828704	1.92852	0.413413	0.718955	0.144267	5.08152	2.08755	0.832492	0.389705	0.611099	0.62536	0.0982999	0	0.167386	0.129083	0.0765296	0.0328376	0.0375806	0.641999	0	0.149841	0	0	0	0	0	0	1.73216	0	0.152082	0	0	0	1.51584	0	1.25909	0.965998	0	0	0	0.0707072	0	0
gene34019	0.712152	1.03229	1.13033	0.693414	0.974639	0.363717	1.5742	1.87364	1.40928	1.69736	1.55332	0.633851	0.379145	0.020634	0.151463	0.203233	0.247121	0.64974	0.0170028	0.0604841	0.11183	0.203381	0.0197149	0	0	0.0266841	0.893494	0.0503144	0.316777	0.0270513	0	0.100279	0.190296	0.109962	0.42921	0.0231099	1.10919	0.169099	0.0400261	0	0	0.0551522	0.017721	0.0188461
gene23233	0.44444	1.91849	1.56819	0.726432	0.573103	0.244626	2.20937	2.07058	1.64954	1.08347	1.36651	0.930993	0.0833412	0	0.0690418	0.105043	0.0952328	0.298256	0	0.128716	0	0	0	0	0	0	1.59828	0.178756	0.296807	0	0	0.187914	0.181112	0.206059	0.321292	0.173224	0.143989	0.616416	0	0	0	0.0330888	0	0.0706319
gene19391	0.415756	0.411803	0.0733098	0.0865955	0	0.0467384	1.43679	2.11835	1.99308	2.54716	2.27012	0.276526	0	0.39936	0	0.0589264	0	0	0	0	0	0.14991	0	0	0.041534	0.216541	0.181483	0	0.58649	0.188185	0.0482211	0.147698	0.150295	0	0.360875	0	0.477674	0.108781	0.226998	0.111235	0.272128	0.280604	0.129938	1.13408
gene34621	0.256083	2.83816	0.512276	3.60307	0.839421	0.282214	3.29502	0.257649	2.06501	1.17462	1.61981	0.18597	0.057563	0.0267064	0.0238433	0.0377946	0	0	0	0.0260947	0	0	0	0	0	0	0.167586	0.0342554	0.185126	0	0.156654	0.0345869	0	0	0.221913	0	0.291918	0.139922	0.0180661	0	0	0	0.0285277	0.0319777
gene34808	0.157022	0	0	0.0375345	0.873057	2.15311	0	0	0.36144	0.758401	0.559921	0.958214	2.14395	0	0	0.0556678	0.323334	0.279602	0	0	0	0	0.108021	0	0	0	0	0.257634	0.824028	0	0	0	0	0.054601	0.681459	0	0.985411	0.33586	0	0	0.0391737	0	0.114172	0.0374317
gene20054	0.811714	1.21219	0.394285	0.294377	0.59641	0.212007	1.42856	1.19222	1.50786	0.785624	1.14674	0.149943	0.0273835	0.177527	0.262133	0.117936	0.0701463	0.0243937	0.132447	0.285031	0.572463	0.153773	0.117761	0	0	0	0.70865	0.126067	1.32072	0.029066	0.0753167	0.0768968	0.0785229	0.0181823	0.773846	0	0.933963	0.84123	0.0448245	0.0313993	0.0323836	0.0525254	0.0145481	0
gene18397	0.74528	1.04182	0.278142	0.372044	0.49662	0.0523573	1.49639	0.937673	1.77418	2.31449	2.04434	0.384601	0.175668	0.100527	0.310127	0.0660105	0.160465	0	0	0.142452	0.0696639	0.571232	0	0	0	0	0.354261	0	0.275592	0	0.0689872	0	0	0	0.403809	0	0.177065	0.254612	0	0	0	0	0	0.0443862
gene07861	0.496249	0.951143	0.495524	0.297538	0.875015	0.271573	0.478567	1.33214	1.71783	1.23127	1.47455	0.17272	0.195159	0.0630013	0.250754	0.0413696	0.0443066	0.0341968	0.0864976	0.188456	0.0607024	0.0355822	0	0	0	0	0.155465	0.220864	0.973546	0.0080737	0.681767	0.113451	0.069113	0.0202884	0.664808	0	0.613999	0.121383	0.0412055	0.00923273	0	0.0602504	0	0
gene10249	0.492791	0.766134	0.270436	0.495566	0.762762	0.164382	1.02806	1.28332	1.40755	1.17424	1.2909	0.118401	0.0695968	0.212675	0.328054	0.0698261	0.063305	0	0.131122	0.292974	0.208954	0.0400385	0.0245582	0	0	0	0.317769	0.372788	0.672841	0	0.093628	0.0916268	0.416388	0.0827661	0.640012	0	0.524368	0.140427	0	0	0	0.0398494	0	0
gene13209	0.549997	2.46808	0.895786	0.19441	0.0378319	0.173794	0.451	0.621653	0.142895	0.223993	0.183444	0.352894	0.0737958	0.251517	0.260183	0.113666	0.35772	0.941358	0	0	0	0.0638402	0	0	0.0771669	0	0.171448	0	0.164352	0	0	0	0	0	0.0853246	0	0.0763074	0	0	0.0248475	0.044683	0.0744709	0.0437775	0.360165
gene01940	0.461804	0.959023	0.673037	0.273906	0.149034	0.22824	0.890044	0.680537	0.481744	0.354602	0.418173	0.687134	0.0688712	0.12045	0.0716913	0	0.0168434	0.0161721	0	0.0196152	0	0.0156358	0	0	0	0	0.0611083	0	1.05794	0.0106434	0.0854943	0	0	0.0482937	0.583465	0.0467637	0.443704	0.265196	0	0	0	0.00858964	0	0

## Sheet: Gene descriptions
Dataset S1. Description information for 589 receptacle preferentially-expressed genes identified via differential expression analyses. Descriptions taken from Plaza 3.0.
No data in the 'description' column indicates no available information from Plaza
Gene	Description
gene18413	Metallothionein-like protein type 2 MET1 (similar to) -- fatm_ Metallothionein-like protein type 2 MET1
gene00310	Metallothionein-like protein 1 (MT-1) (similar to) -- fatm_ Metallothionein-like protein type 3
gene14096	Metallothionein-like protein 1 (MT-1) (similar to) -- fatm_ Metallothionein-like protein type 2
gene09178	14 kDa proline-rich protein DC2.15, Precursor (similar to) -- fatm_ 14 kDa proline-rich protein DC2.15
gene21624	FK506-binding protein 5 (PPIase) (probable)
gene19774	No description available
gene22714	36.4 kDa proline-rich protein (similar to) -- fatm_ 36.4 kDa proline-rich protein
gene20927	Probable aquaporin PIP-type 7a (putative) -- fatm_ PIP1-3/PIP1-4
gene11335	Profilin (putative) -- fatm_ Profilin-1
gene01986	Xyloglucan endotransglucosylase/hydrolase protein 9 (At-XTH9), Precursor (putative) -- fatm_ Xyloglucan endotransglucosylase/hydrolase
gene04091	MLP-like protein 28 (probable) -- fatm_ MLP-like protein 328
gene11327	Programmed cell death protein 4 (probable)
gene24665	Leucoanthocyanidin reductase (LAR) (putative) -- fatm_ Tetraketide alpha-pyrone reductase 1
gene15283	Putative syntaxin-24 (AtSYP24) (probable)
gene21346	Chalcone--flavonone isomerase (Chalcone isomerase) (probable) -- fatm_ Probable chalcone--flavonone isomerase 3
gene22465	Endochitinase 1, Precursor (probable) -- fatm_ Chitinase-like protein 1
gene23387	DNA (cytosine-5)-methyltransferase 1 (Dnmt1) (probable)
gene19619	tRNA wybutosine synthesizing protein 2 homolog (similar to) -- fatm_ synthesizing protein 2/3/4
gene15193	Ocs element-binding factor 1 (OCSBF-1) (probable) -- fatm_ Ocs element-binding factor 1
gene01957	Dihydrofolate reductase type A13 (DHFRXIII) (probable)
gene17108	asparagine synthase (glutamine-hydrolyzing) (probable)
gene18220	Ribonuclease HII (RNase HII) (probable)
gene26825	Chalcone synthase 2 -- fatm_ Chalcone synthase
gene01870	Granule-bound starch synthase 1, chloroplastic/amyloplastic (GBSS-I), Precursor (putative) -- fatm_ Granule-bound starch synthase 1, chloroplastic/amyloplastic
gene14094	Auxin response factor 15 (probable) -- fatm_ Metallothionein-like protein
gene21260	21 kDa protein, Precursor (similar to) -- fatm_ pectinesterase inhibitor U1
gene13817	UPF0706 protein At5g01750 (probable) -- fatm_ one-related 15
gene21954	Glucan endo-1,3-beta-glucosidase ((1->3)-beta-glucanase), Precursor (probable) -- fatm_ endo-1,3-beta-glucosidase, basic
gene27699	Protein notum homolog, Precursor (probable)
gene16571	Auxin-responsive protein IAA16 (similar to) -- fatm_ Auxin-induced protein AUX28
gene06290	Superoxide dismutase 1 copper chaperone (probable) -- fatm_ Heavy metal-associated isoprenylated plant protein 26
gene16318	Annexin D1 (putative) -- fatm_ Annexin-like protein RJ4
gene32347	Leucoanthocyanidin dioxygenase (LDOX) (putative) -- fatm_ Leucoanthocyanidin dioxygenase
gene07628	Probable transporter mch1
gene26826	Chalcone synthase 2 -- fatm_ Chalcone synthase
gene19829	Superoxide dismutase 1 copper chaperone (similar to) -- fatm_ Heavy metal-associated isoprenylated plant protein 26
gene19280	GK14692 (probable)
gene25485	NADH-quinone oxidoreductase subunit H (probable)
gene30960	Arylsulfatase A family protein (probable)
gene19109	Extracellular elastinolytic metalloproteinase, Precursor (probable) -- fatm_ Extracellular metalloproteinase
gene20885	18.1 kDa class I heat shock protein (AtHsp18.1) (putative) -- fatm_ 17.6 kDa class I heat shock protein
gene21573	Aquaporin PIP2-2 (AtPIP2) (putative) -- fatm_ PIP1-3/PIP1-4
gene04470	Involucrin (probable)
gene19824	RNA-binding motif protein, X-linked-like-3 (probable)
gene17600	Ubiquitin-like protein SMT3 (similar to) -- fatm_ Small ubiquitin-related modifier 2
gene01653	Probable fructose-bisphosphate aldolase 2, chloroplastic, Precursor (putative) -- fatm_ Probable fructose-bisphosphate aldolase 3, chloroplastic
gene16809	Regulator of ribonuclease-like protein 2 (putative) -- fatm_ Putative regulator of ribonuclease activity
gene18212	Soluble inorganic pyrophosphatase (PPase) (similar to) -- fatm_ Soluble inorganic pyrophosphatase
gene08531	Tubulin beta-6 chain (similar to) -- fatm_ Tubulin beta
gene19722	Metacaspase-4 (AtMC4) (putative) -- fatm_ Metacaspase-5
gene12216	Segregation and condensation protein A (probable)
gene32614	Histone H3.v1 (probable)
gene16319	Annexin D2 (putative) -- fatm_ Annexin-like protein RJ4
gene32261	21 kDa protein, Precursor (probable) -- fatm_ Putative pectinesterase/pectinesterase inhibitor 26
gene26118	Developmental protein SEPALLATA 1 (probable) -- fatm_ MADS-box protein AGL9 homolog
gene26119	Agamous-like MADS-box protein AGL8 (FRUITFULL) homolog (putative)
gene19474	Autophagy-related protein 11 (probable)
gene31571	Universal stress protein A-like protein (probable) -- fatm_ stress protein A-like protein
gene15176	Bifunctional dihydroflavonol 4-reductase/flavanone 4-reductase (DFR) (similar to) -- fatm_ Bifunctional dihydroflavonol 4-reductase/flavanone 4-reductase
gene10773	Protein SRG1 (AtSRG1) (probable) -- fatm_ Flavonol synthase/flavanone 3-hydroxylase
gene06974	Probable pectate lyase 5, Precursor (putative) -- fatm_ Putative pectate lyase 14
gene18727	Magnesium transporter NIPA3 (probable)
gene11810	Basic blue protein (similar to) -- fatm_ Basic blue protein
gene06557	UDP-glucuronate 4-epimerase 6 (AtUGlcAE2) (similar to) -- fatm_ Uncharacterized 37.6 kDa protein in cld 5'region
gene04243	5-aminolevulinate synthase, erythroid-specific, mitochondrial (ALAS-E), Precursor (probable)
gene05722	LOB domain-containing protein 38 (AS2-like protein 40) (putative) -- fatm_ LOB domain-containing protein 38
gene05465	Pectinesterase 1 (PE 1), Precursor (putative) -- fatm_ Pectinesterase/pectinesterase inhibitor
gene14095	Metallothionein-like protein 1 (MT-1) (similar to) -- fatm_ Metallothionein-like protein type 2
gene27257	Protein kinase C (PKC) (probable)
gene04222	Major pollen allergen Lig v 1 (probable) -- fatm_ Collagen alpha-2(IV) chain
gene20050	Protein PHLOEM PROTEIN 2-LIKE A9 (AtPP2-A9) (probable) -- fatm_ PHLOEM PROTEIN 2-LIKE A9
gene10807	Zinc transporter ZIP10 (ZIP-10), Precursor (probable) -- fatm_ metalloproteinase domain-containing protein 29
gene21302	Transcription factor bHLH61 (bHLH 61) (probable) -- fatm_ Transcription factor
gene29041	Endoglucanase, Precursor (probable)
gene26069	dCTP pyrophosphatase 1 (dCTPase 1) (probable) -- fatm_ dCTP pyrophosphatase 1
gene02714	UPF0717 protein At5g11950 (similar to) -- fatm_ riboside 5'-monophosphate phosphoribohydrolase
gene16569	Auxin-responsive protein IAA4 (putative) -- fatm_ Auxin-responsive protein
gene13270	Putative late blight resistance protein homolog R1B-12 (probable)
gene00290
gene05724	Formamidase (probable)
gene07901	18.1 kDa class I heat shock protein (putative) -- fatm_ 18.1 kDa class I heat shock protein
gene05987	4,5-DOPA dioxygenase extradiol-like protein (similar to) -- fatm_ DOPA dioxygenase extradiol
gene08608	L-ascorbate oxidase homolog, Precursor (putative) -- fatm_ Monocopper oxidase-like protein SKU5
gene04322	Alpha-1,4 glucan phosphorylase L isozyme, chloroplastic/amyloplastic, Precursor (similar to) -- fatm_ glucan phosphorylase L-2 isozyme, chloroplastic/amyloplastic
gene17345	Phosphoenolpyruvate carboxylase 1 (PEPCase 1) (probable)
gene05497	ATPase 10, plasma membrane-type (putative) -- fatm_ Putative ATPase, plasma membrane-like
gene02647	Homeobox protein knotted-1-like 2 (similar to) -- fatm_ Homeobox protein knotted-1-like
gene12923	21 kDa protein, Precursor (probable) -- fatm_ Probable pectinesterase/pectinesterase inhibitor 61
gene08260	Biotin synthesis protein bioC (probable) -- fatm_ Probable methyltransferase
gene12563	Inositol-tetrakisphosphate 1-kinase 1 (AtItpk-1) (putative) -- fatm_ tetrakisphosphate 1-kinase 1
gene16434	30S ribosomal protein S4e (probable) -- fatm_ factor IF-2
gene08828	Aquaporin TIP4-1 (AtTIP4) (putative) -- fatm_ Probable aquaporin TIP-type
gene26361	fatm_ receptor-like kinase protein THICK TASSEL DWARF1
gene30477	UPF0717 protein At5g11950 (similar to) -- fatm_ riboside 5'-monophosphate phosphoribohydrolase
gene15526	Fasciclin-like arabinogalactan protein 2, Precursor (similar to) -- fatm_ Fasciclin-like arabinogalactan protein 2
gene12396	Protein notum homolog, Precursor (probable)
gene26112	COBRA-like protein 3, Precursor (similar to) -- fatm_ COBRA-like protein 4
gene29320	Probable cellulose synthase A catalytic subunit 5 [UDP-forming] (putative) -- fatm_ Cellulose synthase A catalytic subunit
gene03877	Leucoanthocyanidin reductase (Leucocyanidin reductase) (similar to) -- fatm_ pinoresinol-lariciresinol reductase
gene29669	conserved hypothetical protein
gene05781	Translation initiation factor IF-2 (probable)
gene04469
gene03055	Mating-type protein A-alpha Y1 (probable)
gene28153	Inner membrane protein oxaA (probable) -- fatm_ Transcription factor
gene20871	Probable non-specific lipid-transfer protein 2 (LTP 2), Precursor -- fatm_ Probable non-specific lipid-transfer protein 2
gene16430	Protein shisa-5 (probable)
gene23949	PR domain zinc finger protein 4 (probable)
gene14456	Glucomannan 4-beta-mannosyltransferase 2 (AtCslA2) (putative) -- fatm_ Glucomannan 4-beta-mannosyltransferase 9
gene04097	MLP-like protein 34 (similar to) -- fatm_ MLP-like protein 34
gene25654	UPF0497 membrane protein 14 (putative) -- fatm_ CASP-like protein RCOM_1491260
gene00404	Ubiquitin carboxyl-terminal hydrolase 13 (AtUBP13) (similar to) -- fatm_ MATH domain-containing protein At5g43560
gene05824	Lipoxygenase 5, chloroplastic (AtLOX5) (putative) -- fatm_ Linoleate 9S-lipoxygenase
gene24950	UPF0520 protein D (probable)
gene06851	Protein SRG1 (AtSRG1) (probable) -- fatm_ Thebaine 6-O-demethylase
gene29726	Squamosa promoter-binding protein 1 (similar to) -- fatm_ promoter-binding-like protein 8
gene32477	Tubulin beta-1 chain -- fatm_ Tubulin beta
gene16342	Lipoxygenase homology domain-containing protein 1 (probable) -- fatm_ Lipoxygenase homology domain-containing protein 1
gene00630	Thioredoxin H-type 2 (Trx-H-2) (similar to) -- fatm_ Thioredoxin H-type
gene11740	Notch 4 intracellular domain, Precursor (probable)
gene17114	3-hydroxy-3-methylglutaryl-coenzyme A reductase 2 (HMG-CoA reductase 2) (putative) -- fatm_ 3-hydroxy-3-methylglutaryl-coenzyme A reductase
gene07579	Probable phthiotriol/phenolphthiotriol dimycocerosates methyltransferase 2 -- fatm_ Probable methyltransferase
gene20310	Baculoviral IAP repeat-containing protein 1a (probable)
gene12214	Pentatricopeptide repeat-containing protein At3g42630 (similar to) -- fatm_ oxo-Delta(4,5)-steroid 5-beta-reductase
gene05429	GDSL esterase/lipase 1, Precursor (probable) -- fatm_ esterase/lipase
gene26269	DNA-damage-repair/toleration protein DRT100, Precursor (probable) -- fatm_ receptor-like kinase protein THICK TASSEL DWARF1
gene19507	Homeobox protein SHOOT MERISTEMLESS (similar to) -- fatm_ Homeobox protein knotted-1-like
gene01554	BTB/POZ domain-containing protein At5g48800 (probable) -- fatm_ POZ domain-containing protein At5g67385
gene05460	Fukutin (probable)
gene03606	Homeobox protein knotted-1-like 6 (similar to) -- fatm_ Homeobox protein knotted-1-like
gene29499	Nuclear pore glycoprotein p62 (probable)
gene11046	Potassium channel AKT2/3 (putative) -- fatm_ Potassium channel AKT1
gene14537	Chromatin structure-remodeling complex subunit RSC1 (probable)
gene01931	Tropinone reductase homolog At1g07440 (similar to) -- fatm_ Rhamnolipids biosynthesis 3-oxoacyl-[acyl-carrier-protein] reductase
gene05723	Formamidase (probable)
gene10140	Probable NADP-dependent oxidoreductase P2 (putative) -- fatm_ alkenal reductase (NADP(+)-dependent
gene29665	Putative beta-lactamase-like protein ENSP00000383859 (probable)
gene08475	Auxin-induced protein 5NG4 (putative) -- fatm_ WALLS ARE THIN 1
gene13541	Isoflavone reductase homolog (similar to) -- fatm_ pinoresinol-lariciresinol reductase
gene09493	Mannose-1-phosphate guanyltransferase alpha (probable) -- fatm_ Mannose-1-phosphate guanyltransferase
gene04930	Palmitoyl-protein thioesterase 1 (PPT-1), Precursor (probable) -- fatm_ Palmitoyl-protein thioesterase 1
gene00401	Ubiquitin carboxyl-terminal hydrolase 12 (AtUBP12) (similar to) -- fatm_ inactive serine/threonine-protein kinase fnkC
gene02612	Aminoacyl tRNA synthetase complex-interacting multifunctional protein 2 (probable)
gene06602	Indole-3-acetate beta-glucosyltransferase 1 (probable) -- fatm_ Cyanidin 3-O-rutinoside 5-O-glucosyltransferase
gene24345	Putative leucine-rich repeat-containing protein DDB_G0290503 (probable)
gene16377	Molybdenum cofactor biosynthesis protein A (Protein narA) (probable)
gene05274	UPF0740 protein C1orf192 homolog (probable)
gene14981	Zinc finger protein CONSTANS-LIKE 4 (putative) -- fatm_ finger protein CONSTANS-LIKE 4
gene21955	Glucan endo-1,3-beta-glucosidase ((1->3)-beta-glucanase), Precursor (putative) -- fatm_ Thaumatin-like protein 1
gene17702	Serine/threonine-protein kinase SIK2 (SIK-2) (probable)
gene07984	Myb-like protein J (probable) -- fatm_ Transcription factor DIVARICATA
gene20026	Transcription activator MSS11 (probable)
gene01553	BTB/POZ domain-containing protein At5g48800 (probable) -- fatm_ POZ domain-containing protein At5g67385
gene20029	Mediator of RNA polymerase II transcription subunit 15 (probable)
gene30577	ULP1-interacting protein 3 (probable)
gene22358	Cytokinin dehydrogenase 7 (CKO7) (probable) -- fatm_ Cytokinin dehydrogenase 7
gene07932	Tyrosine-sulfated glycopeptide 3, Precursor (probable)
gene21184	Quinone oxidoreductase (probable) -- fatm_ Zinc-binding alcohol dehydrogenase domain-containing protein 2
gene04452	Granule-bound starch synthase 2, chloroplastic/amyloplastic (GBSS-II), Precursor (similar to) -- fatm_ Soluble starch synthase 2-1, chloroplastic/amyloplastic
gene14275	Aquaporin TIP1-1 (AtTIP1) (putative) -- fatm_ Aquaporin TIP1
gene20979	PHD finger protein At5g26210 (similar to) -- fatm_ PHD finger protein ALFIN-LIKE
gene30428	Dof zinc finger protein DOF1.4 (AtDOF1.4) (similar to) -- fatm_ Dof zinc finger protein
gene09672	Probable xyloglucan endotransglucosylase/hydrolase protein 32 (At-XTH32), Precursor (similar to) -- fatm_ Probable xyloglucan endotransglucosylase/hydrolase protein 32
gene05023	Cell division protein ftsZ (probable)
gene05263	Zinc finger protein 2 (similar to) -- fatm_ Zinc finger protein 7
gene06995	COPII coat assembly protein SEC16 (probable)
gene27526	Laccase-15, Precursor (putative) -- fatm_ Laccase-12/13
gene32595	Auxin-responsive protein IAA7 (similar to) -- fatm_ Auxin-induced protein AUX28
gene27589	Mediator of RNA polymerase II transcription subunit 8 (probable)
gene25582	Late embryogenesis abundant protein Lea5 (probable)
gene10621
gene22357	Cytokinin dehydrogenase 7 (CKO7) (similar to) -- fatm_ Cytokinin dehydrogenase 7
gene22775	Protein notum homolog, Precursor (probable)
gene15528	Nitrile-specifier protein 5 (AtNSP5) (putative) -- fatm_ Nitrile-specifier protein
gene09100	Abscisic acid 8'-hydroxylase 3 (ABA 8'-hydroxylase 3) (similar to) -- fatm_ Abscisic acid 8'-hydroxylase
gene31538	Probable protein phosphatase 2C 73 (AtPP2C73) (similar to) -- fatm_ protein phosphatase 2C 73
gene03038	Wall-associated receptor kinase-like 14, Precursor (probable) -- fatm_ inactive L-type lectin-domain containing receptor kinase III
gene00738	Myb-like protein J (probable) -- fatm_ Transcription factor MYB1R1
gene31596	Rab9 effector protein with Kelch motifs (probable) -- fatm_ Tip elongation aberrant protein 1
gene06295	Squamosa promoter-binding-like protein 13 (probable) -- fatm_ promoter-binding-like protein 13B
gene20615	Serine/threonine-protein kinase OXI1 (probable) -- fatm_ cGMP-dependent protein kinase, isozyme 2 forms cD4/T1/T3A
gene21464	Probable gibberellin receptor GID1L3 -- fatm_ Probable tuliposide A-converting enzyme b6, amyloplastic
gene30909
gene09476	Pollen-specific protein SF3 (similar to) -- fatm_ Pollen-specific protein SF3
gene05089	Squidulin (probable) -- fatm_ Putative calmodulin-like protein 2
gene12150	Putative caffeoyl-CoA O-methyltransferase At1g67980 (CCoAOMT) -- fatm_ Putative caffeoyl-CoA O-methyltransferase At1g67980
gene06286	Hydroxysteroid 11-beta-dehydrogenase 1-like protein (11-beta-HSD3), Precursor (probable) -- fatm_ 11-beta-hydroxysteroid dehydrogenase-like
gene21598	Protein FAM186A (probable)
gene06584	Long-chain-fatty-acid--CoA ligase 1 (LACS 1) (probable) -- fatm_ Probable acyl-activating enzyme 16, chloroplastic
gene18718	BEL1-like homeodomain protein 9 (BEL1-like protein 9) (probable) -- fatm_ BEL1-like homeodomain protein
gene34573	Cytokinin-O-glucosyltransferase 2 (AtZOG2) (similar to) -- fatm_ DIMBOA UDP-glucosyltransferase BX9
gene30120	Probable C-terminal domain small phosphatase -- fatm_ Ubiquitin-like domain-containing CTD phosphatase 1
gene02679	Calcineurin B-like protein 10 (similar to) -- fatm_ Calcineurin B-like protein
gene32618	UPF0481 protein At3g47200 (probable)
gene10549	Probable glutathione S-transferase GSTF1 (similar to) -- fatm_ related protein 18a
gene20426	Glucan endo-1,3-beta-glucosidase 7 ((1->3)-beta-glucanase 7), Precursor (similar to) -- fatm_ endo-1,3-beta-D-glucosidase
gene12030	Transcription factor bHLH96 (bHLH 96) (probable) -- fatm_ Transcription factor bHLH96
gene06600	Indole-3-acetate beta-glucosyltransferase 1 (probable) -- fatm_ Cyanidin 3-O-rutinoside 5-O-glucosyltransferase
gene14935	Probable dehydrin LEA (similar to) -- fatm_ Dehydrin Xero 1
gene15702	Ethylene-responsive transcription factor WIN1 (similar to)
gene11683	Acyl-protein thioesterase 2 (APT-2) (probable) -- fatm_ Acyl-protein thioesterase
gene13398	Cytochrome P450 704C1 (probable) -- fatm_ LUTEIN DEFICIENT 5, chloroplastic
gene09455	Non-specific lipid-transfer protein 2 (LTP 2) (similar to)
gene04525	Anthocyanin 3'-O-beta-glucosyltransferase (3'GT) (probable) -- fatm_ UDP-glycosyltransferase
gene06186	Uncharacterized protein At1g14870 (similar to) -- fatm_ Protein PLANT CADMIUM RESISTANCE
gene30475	Quinone oxidoreductase PIG3 (probable) -- fatm_ alcohol dehydrogenase-like protein C1773.06c
gene02646	Homeobox-leucine zipper protein HOX19 (similar to) -- fatm_ Homeobox-leucine zipper protein
gene32103	UPF0082 protein Saro_0419 (probable)
gene12965	Pectinesterase 12 (PE 12), Precursor (putative) -- fatm_ Pectinesterase/pectinesterase inhibitor
gene34393	Anthocyanidin 3-O-glucosyltransferase (probable) -- fatm_ Flavanone 7-O-glucoside 2''-O-beta-L-rhamnosyltransferase
gene23683	[Protein-PII] uridylyltransferase (PII uridylyl-transferase) (probable) -- fatm_ uridylyltransferase/uridylyl-removing enzyme
gene16330	Mitochondrial distribution and morphology protein 10 (probable)
gene16964	B3 domain-containing protein Os04g0676600 (probable) -- fatm_ GLUTAMINE DUMPER
gene24821	Transcription repressor MYB5 (AtMYB5) (similar to) -- fatm_ Anthocyanin regulatory C1 protein
gene07767	17.5 kDa class I heat shock protein (putative) -- fatm_ 17.5 kDa class I heat shock protein
gene06301	MADS-box transcription factor 17 (probable) -- fatm_ MADS-box
gene14913	tRNA-dihydrouridine synthase 1-like (probable) -- fatm_ SHI RELATED SEQUENCE
gene15505	1-aminocyclopropane-1-carboxylate oxidase homolog 1 (probable) -- fatm_ DIBOA-glucoside dioxygenase BX6
gene30706	General transcriptional corepressor trfA (probable)
gene04524	Anthocyanin 3'-O-beta-glucosyltransferase (3'GT) (probable) -- fatm_ Anthocyanin 3'-O-beta-glucosyltransferase
gene25908	Probable LRR receptor-like serine/threonine-protein kinase At1g53420, Precursor -- fatm_ LysM domain receptor-like kinase 4
gene27330	Probable LRR receptor-like serine/threonine-protein kinase At1g53420, Precursor -- fatm_ BRASSINOSTEROID INSENSITIVE 1-associated receptor kinase 1
gene23709	Flavin-containing monooxygenase FMO GS-OX4 (probable) -- fatm_ Flavin-containing monooxygenase FMO GS-OX-like
gene07025	Keratin-associated protein 5-3 (probable)
gene01338	Squamosa promoter-binding-like protein 13 (probable) -- fatm_ promoter-binding-like protein
gene03192	Early nodulin-like protein 1, Precursor (probable) -- fatm_ nodulin-like protein 1
gene10417	Glutamate dehydrogenase 1 (GDH 1) (putative) -- fatm_ Probable glutamate dehydrogenase 3
gene23163	Methyl-CpG-binding domain protein 6 (probable) -- fatm_ Protein FAF-like, chloroplastic
gene23476	Vacuolar amino acid transporter 1 (probable) -- fatm_ Vacuolar amino acid transporter 1
gene14986	Aspartic proteinase nepenthesin-2, Precursor (probable) -- fatm_ ASPARTIC PROTEASE IN GUARD CELL 2
gene31782	LRR receptor-like serine/threonine-protein kinase RCH1, Precursor (probable) -- fatm_ BRASSINOSTEROID INSENSITIVE 1-associated receptor kinase 1
gene16431	UPF0467 protein At2g41420 (similar to)
gene22535	Cytokinin dehydrogenase 7 (CKO7) (similar to) -- fatm_ Cytokinin dehydrogenase
gene21124	Probable WRKY transcription factor 13 -- fatm_ WRKY transcription factor 13
gene07599	Putative amidase C869.01, Precursor (probable) -- fatm_ Glutamyl-tRNA(Gln) amidotransferase subunit A
gene17574	Inverted formin-2 (probable)
gene10135	fatm_ Limonoid UDP-glucosyltransferase
gene00613	Sodium/hydrogen exchanger 7 (NHE-7) (putative) -- fatm_ hydrogen exchanger 7
gene09835	Regulator of G-protein signaling egl-10 (probable)
gene07997	Lipin-3 (probable)
gene15672	Pleckstrin homology domain-containing family N member 1 (probable)
gene20038	Copper-containing nitrite reductase, Precursor (probable)
gene30427	Transposase for transposon Tn3926 (probable)
gene20865	BEL1-like homeodomain protein 9 (BEL1-like protein 9) (probable) -- fatm_ BEL1-like homeodomain protein
gene31464	Bifunctional dihydroflavonol 4-reductase/flavanone 4-reductase (DFR) (probable) -- fatm_ Tetraketide alpha-pyrone reductase 1
gene19972	Zinc transporter 1, Precursor (similar to) -- fatm_ transport protein 2
gene09007	Auxin-responsive protein IAA26 (probable) -- fatm_ Auxin-responsive protein
gene00805	Serine carboxypeptidase-like 34, Precursor (similar to) -- fatm_ carboxypeptidase-like 34
gene28478	Protein LATERAL ORGAN BOUNDARIES (AS2-like protein 4) (similar to) -- fatm_ Protein LATERAL ORGAN BOUNDARIES
gene34103	Cytokinin-N-glucosyltransferase 2 (probable) -- fatm_ DIMBOA UDP-glucosyltransferase BX9
gene16444	Staphylococcal secretory antigen ssaA2, Precursor (probable)
gene26895	Transcription factor bHLH93 (bHLH 93) (similar to) -- fatm_ Transcription factor bHLH93
gene08646	1,4-alpha-glucan-branching enzyme (similar to) -- fatm_ branching enzyme 2-2, chloroplastic/amyloplastic
gene03582	Heme-binding protein 2 (PP23) (probable) -- fatm_ Heme-binding protein 2
gene34980	Auxin-induced protein PCNT115 (similar to) -- fatm_ Probable aldo-keto reductase
gene06302	Homeobox protein Hox-B7 (probable)
gene10000	Structural maintenance of chromosomes protein 6 (xSMC6) (probable)
gene18662	Leucine carboxyl methyltransferase 2 (probable)
gene19850	Root phototropism protein 3 (probable) -- fatm_ POZ domain-containing protein At5g47800
gene13629	UPF0706 protein At5g01750 (probable) -- fatm_ Protein LURP-one-related
gene21000	Transcription factor bHLH51 (bHLH 51) (probable) -- fatm_ Transcription factor bHLH51
gene22289	Transcription factor bHLH96 (bHLH 96) (probable) -- fatm_ Transcription factor bHLH96
gene11882	Dehydration-responsive element-binding protein 3 (similar to) -- fatm_ Ethylene-responsive transcription factor
gene22505	Zinc finger protein MAGPIE (similar to) -- fatm_ finger protein MAGPIE
gene05131	N-terminal acetyltransferase complex ARD1 subunit homolog B (probable) -- fatm_ Probable N-acetyltransferase HLS1
gene08196	Lipase, Precursor (probable) -- fatm_ Phospholipase A1-Igamma2, chloroplastic
gene19763	Abnormal spindle-like microcephaly-associated protein homolog (probable) -- fatm_ BAG family molecular chaperone regulator 5, mitochondrial
gene20880	Cytokinin-N-glucosyltransferase 2 (probable) -- fatm_ UDP-glycosyltransferase 76F1
gene04556	Protein EGG APPARATUS-1 (similar to)
gene04229	Developmental protein SEPALLATA 1 (putative) -- fatm_ MADS-box protein AGL9 homolog
gene01910	Early nodulin-like protein 1, Precursor (probable) -- fatm_ nodulin-like protein 1
gene07184	Cell wall protein TIR3, Precursor (probable) -- fatm_ Glucuronoxylan 4-O-methyltransferase
gene15402	Probable spermidine synthase (PAPT) -- fatm_ Thermospermine synthase ACAULIS5
gene29403	UPF0497 membrane protein At3g50810 (probable) -- fatm_ CASP-like protein ARALYDRAFT_485429
gene29867	Mastermind-like protein 2 (Mam-2) (similar to)
gene15771	Lipase, Precursor (probable) -- fatm_ Phospholipase A1-II 5
gene29005	Extensin, Precursor (probable)
gene19731	Aspartic proteinase nepenthesin-1, Precursor (probable) -- fatm_ ASPARTIC PROTEASE IN GUARD CELL 1
gene00095	Cytokinin-O-glucosyltransferase 1 (AtZOG1) (probable) -- fatm_ Anthocyanin 3'-O-beta-glucosyltransferase
gene11295	Spartin (probable)
gene16792	Putative auxin efflux carrier component 8 (AtPIN8) -- fatm_ Putative auxin efflux carrier component 8
gene19822
gene30993
gene18843	Lactosylceramide 4-alpha-galactosyltransferase (probable) -- fatm_ Lactosylceramide 4-alpha-galactosyltransferase
gene12735	Probable protein Pop3
gene01332	Probable transporter MCH1 -- fatm_ Probable transporter MCH1
gene30069	Alcohol dehydrogenase -- fatm_ Alcohol dehydrogenase class-3
gene29497	Protein BPS1, chloroplastic, Precursor (probable)
gene01116	Putative syntaxin-24 (AtSYP24) (probable)
gene06458	Sacsin (probable)
gene18517	Uncharacterized protein At4g26480 (similar to)
gene04125	Purple acid phosphatase 8, Precursor (similar to) -- fatm_ Purple acid phosphatase 17
gene19553	Probable xyloglucan endotransglucosylase/hydrolase protein 8 (At-XTH8), Precursor (putative) -- fatm_ Xyloglucan endotransglucosylase/hydrolase protein
gene31668	Medium-chain-fatty-acid--CoA ligase (probable) -- fatm_ Acetate/butyrate--CoA ligase AAE7, peroxisomal
gene30776	Protein SRG1 (AtSRG1) (probable) -- fatm_ Thebaine 6-O-demethylase
gene25012	Major pollen allergen Bet v 1-B (probable) -- fatm_ Major pollen allergen Bet v 1
gene32078	Cytokinin-N-glucosyltransferase 2 (probable) -- fatm_ DIMBOA UDP-glucosyltransferase BX9
gene31595	F-box/LRR-repeat protein At3g14710 (probable) -- fatm_ Probable FBD-associated F-box protein At1g32375
gene14015	Zinc finger protein CONSTANS-LIKE 1 (probable) -- fatm_ component response regulator-like PRR73
gene21466	Auxin-induced protein 5NG4 (probable) -- fatm_ WAT1-related protein At5g07050
gene27713	Intersectin-2 (EH and SH3 domains protein 2) (probable) -- fatm_ Intersectin-1
gene14366	Arabinogalactan peptide 15 (AG-peptide 15), Precursor (probable)
gene10136	fatm_ UDP-glycosyltransferase 74E2
gene24119	Probable disease resistance protein At5g66900 -- fatm_ disease resistance protein At5g66900
gene10496	Glycine-rich cell wall structural protein 1.8 (GRP 1.8), Precursor (similar to)
gene20545	Cellulose synthase-like protein E6 (putative) -- fatm_ Cellulose synthase-like protein E1
gene19713	Solute carrier family 22 member 3 (probable) -- fatm_ Organic cation/carnitine transporter 3
gene14336	Pheophorbide a oxygenase, chloroplastic (Pheide a oxygenase), Precursor (probable) -- fatm_ Protochlorophyllide-dependent translocon component 52, chloroplastic
gene32187	Dof zinc finger protein DOF5.6 (AtDOF5.6) (probable) -- fatm_ finger protein DOF5.6
gene09549	Transcription initiation factor IIB-2 (AtTFIIB2) (probable) -- fatm_ Transcription initiation factor IIB
gene30739
gene23392	Cucumisin, Precursor (probable) -- fatm_ Xylem serine proteinase 1
gene23200	Serine carboxypeptidase-like 27, Precursor (putative) -- fatm_ carboxypeptidase-like 27
gene11339	Cathepsin O, Precursor (similar to)
gene09721	Aquaporin PIP2-1 (AtPIP2) (similar to) -- fatm_ PIP1-3/PIP1-4
gene20049	Protein PHLOEM PROTEIN 2-LIKE A1 (AtPP2-A1) (probable) -- fatm_ PHLOEM PROTEIN 2-LIKE A1
gene24880	Antigen LPMC-61 (probable)
gene18755	F-box/kelch-repeat protein At3g06240 (probable) -- fatm_ protein ligase MARCH3
gene19828	UPF0396 protein UM04995 (probable)
gene20103	Alpha-glucosidase, Precursor (similar to) -- fatm_ Putative maltase-glucoamylase-like protein FLJ16351
gene12988	Subtilisin-like protease, Precursor (probable) -- fatm_ Xylem serine proteinase 1
gene16329	Xyloglucan galactosyltransferase KATAMARI1 (probable) -- fatm_ Xyloglucan galactosyltransferase KATAMARI1 homolog
gene06579	Cleavage stimulation factor 64 kDa subunit, tau variant (CSTF 64 kDa subunit, tau variant) (probable) -- fatm_ RALF-like 32
gene34102	Cytokinin-N-glucosyltransferase 1 (similar to) -- fatm_ UDP-glycosyltransferase
gene13142	Protein TRANSPARENT TESTA 12 (probable) -- fatm_ TRANSPARENT TESTA 12
gene14957	Probable mitochondrial chaperone bcs1 -- fatm_ cycle protein 48 homolog AF_1297
gene24236
gene15568	(+)-delta-cadinene synthase isozyme C2 (D-cadinene synthase C2) (probable) -- fatm_ (+)-delta-cadinene synthase isozyme
gene23096	ABC transporter C family member 8 (ABC transporter ABCC.8), Precursor (similar to) -- fatm_ Beta-(1--2)glucan export ATP-binding/permease protein NdvA
gene05138	Fasciculin-2 (Fas-2) (probable)
gene09948	WUSCHEL-related homeobox 3B (similar to)
gene21732	Capsanthin/capsorubin synthase, chromoplast, Precursor (putative) -- fatm_ Capsanthin/capsorubin synthase, chromoplast
gene29823	Ananain, Precursor (probable) -- fatm_ KDEL-tailed cysteine endopeptidase
gene26490	DNA polymerase zeta catalytic subunit (probable)
gene13545	Myb family transcription factor APL (AtAPL) (probable) -- fatm_ Myb family transcription factor APL
gene04810	Ethylene-responsive transcription factor ERF034 (similar to) -- fatm_ Ethylene-responsive transcription factor
gene05312	Cyclin-U4-1 (CycU4) (putative) -- fatm_ Cyclin-U4-1
gene02708	Thromboxane-A synthase (TXA synthase) (probable) -- fatm_ Lithocholate 6-beta-hydroxylase
gene19709	Myb family transcription factor APL (AtAPL) (putative) -- fatm_ Myb family transcription factor APL
gene24939	Glutaredoxin-C13 (AtGrxC13) (putative) -- fatm_ Putative glutaredoxin-C12
gene10331	Protein DLN-1 (probable)
gene07023	Anthranilate phosphoribosyltransferase (probable) -- fatm_ Probable nucleoredoxin
gene26352	Anthocyanin 3'-O-beta-glucosyltransferase (3'GT) (putative) -- fatm_ Anthocyanin 3'-O-beta-glucosyltransferase
gene00834	BTB/POZ domain-containing protein At1g30440 (probable) -- fatm_ POZ domain-containing protein At3g19850
gene09453	Reticulon-like protein B9 (AtRTNLB9) (probable) -- fatm_ Reticulon-like protein B9
gene30388	UBA domain-containing protein 7 (probable) -- fatm_ Auxilin-related protein
gene31919	MLP-like protein 43 (putative) -- fatm_ MLP-like protein 43
gene19971	Zinc transporter 1, Precursor (probable) -- fatm_ transport protein 2
gene05807	Peptide transporter PTR5 (probable) -- fatm_ Probable nitrite transporter At1g68570
gene07771	18.5 kDa class I heat shock protein (putative) -- fatm_ 18.1 kDa class I heat shock protein
gene06599	Indole-3-acetate beta-glucosyltransferase 1 (probable) -- fatm_ Cyanidin 3-O-rutinoside 5-O-glucosyltransferase
gene21114
gene00110	Thaumatin-like protein, Precursor (similar to) -- fatm_ Osmotin-like protein
gene09177	17.5 kDa class I heat shock protein (probable) -- fatm_ 17.5 kDa class I heat shock protein
gene19699	Ent-kaur-16-ene synthase, chloroplastic (KSB), Precursor (probable) -- fatm_ sandaracopimara-8(14),15-diene synthase
gene02193	Tetraspanin-31 (Tspan-31) (probable) -- fatm_ Protein TORNADO 2
gene07683	17.5 kDa class I heat shock protein (probable) -- fatm_ 17.5 kDa class I heat shock protein
gene34065	Anthranilate N-benzoyltransferase protein 2 (probable) -- fatm_ Shikimate O-hydroxycinnamoyltransferase
gene18208	Auxin-induced protein 5NG4 (probable) -- fatm_ WAT1-related protein At2g37460
gene13918	Indole-3-acetic acid-induced protein ARG7 (similar to) -- fatm_ Auxin-induced protein
gene30741	MADS-box protein SVP (probable) -- fatm_ MADS-box
gene20863	LIM and UIM domain-containing At1g19270 (probable) -- fatm_ DA1-related 2
gene06287	Probable ubiquinone biosynthesis protein coq9, mitochondrial, Precursor
gene26905	Receptor-like protein kinase HSL1, Precursor (probable) -- fatm_ BRASSINOSTEROID INSENSITIVE 1-associated receptor kinase 1
gene24049	Calmodulin-like protein 1 (probable) -- fatm_ Polcalcin Jun o 2
gene22024	Probable WRKY transcription factor 51 (similar to) -- fatm_ Probable WRKY transcription factor
gene32023	Probable NADP-dependent oxidoreductase P1 (putative) -- fatm_ alkenal reductase (NADP(+)-dependent
gene11658	UPF0481 protein At3g47200 (probable)
gene21535	Protein FLOWERING LOCUS T (putative) -- fatm_ Protein BROTHER of FT and TFL 1
gene05072	Putative invertase inhibitor, Precursor (probable) -- fatm_ wall / vacuolar inhibitor of fructosidase
gene03712	Transcription factor MYB21 (AtMYB21) (similar to) -- fatm_ Trichome differentiation protein GL1
gene07907	Phosphoinositide phospholipase C 2 (PI-PLC2) (similar to) -- fatm_ Phosphoinositide phospholipase C
gene19568	Nuclear transport factor 2 (NTF-2) (putative) -- fatm_ Nuclear transport factor 2
gene17119	Diacylglycerol kinase theta (DAG kinase theta) (probable) -- fatm_ Probable nucleoredoxin 1
gene21206
gene25436	Enolase (probable)
gene28742	tRNA (uracil-5-)-methyltransferase (RUMT) (probable)
gene10557	General transcription factor 3C polypeptide 2 (TFIIIC110) (probable)
gene12337	Probable LRR receptor-like serine/threonine-protein kinase At5g10290, Precursor (similar to) -- fatm_ BRASSINOSTEROID INSENSITIVE 1-associated receptor kinase 1
gene00606	Non-specific lipid-transfer protein 4.1 (LTP 4.1), Precursor (probable) -- fatm_ Non-specific lipid-transfer protein 4
gene28122	Nuclear localization sequence-binding protein (probable)
gene01848	Phytochrome B (similar to)
gene29567	UPF0496 protein At4g34320 (similar to) -- fatm_ UPF0496 protein 1
gene14128	Dof zinc finger protein DOF2.4 (AtDOF2.4) (similar to) -- fatm_ Dof zinc finger protein DOF2
gene04785	Phosphatase PSR1 (probable)
gene04864	Probable WRKY transcription factor 12 (similar to) -- fatm_ Probable WRKY transcription factor 12
gene04131	Cytochrome b561 (probable) -- fatm_ Probable ascorbate-specific transmembrane electron transporter
gene14750	DnaJ homolog subfamily C member 2 (MIDA1) (probable) -- fatm_ RADIALIS-like 6
gene28264	Polcalcin Phl p 7 (P7) (probable) -- fatm_ Polcalcin Phl p 7
gene06120	Endoglucanase 1 (probable)
gene14971	Jasmonate O-methyltransferase (probable) -- fatm_ Benzoate carboxyl methyltransferase
gene26378	Peroxidase 44 (Atperox P44), Precursor (putative) -- fatm_ Lignin-forming anionic peroxidase
gene25948	22.0 kDa heat shock protein (AtHsp22.0), Precursor (probable) -- fatm_ 17.6 kDa class I heat shock protein
gene06708	Classical arabinogalactan protein 25, Precursor (similar to)
gene15392	Anthocyanin regulatory C1 protein (similar to) -- fatm_ Anthocyanin regulatory C1 protein
gene21291	F-box/kelch-repeat protein At3g06240 (probable) -- fatm_ kelch-repeat protein At3g06240
gene28332	Probable disease resistance RPP8-like protein 2 -- fatm_ Inactive disease susceptibility protein LOV1
gene30953	Two-component response regulator ARR18 (similar to) -- fatm_ Two-component response regulator
gene05846	Acyl-protein thioesterase 2 (APT-2) (probable) -- fatm_ Acyl-protein thioesterase
gene01800	fatm_ UDP-glycosyltransferase
gene13770	Indole-3-acetic acid-induced protein ARG7 (similar to) -- fatm_ Auxin-induced protein
gene32506	WW domain-containing oxidoreductase (probable) -- fatm_ Short-chain dehydrogenase TIC 32, chloroplastic
gene23832	Lipase (ROL), Precursor (probable) -- fatm_ Feruloyl esterase A
gene27830	Cysteine-rich receptor-like protein kinase 25 (Cysteine-rich RLK25), Precursor (probable) -- fatm_ Antifungal protein ginkbilobin-2
gene06395	Spermatogenesis-associated protein 20 (Ssp411) (probable)
gene14529	Phospholipase D delta (AtPLDdelta) (putative) -- fatm_ Phospholipase D alpha 1
gene31666	Sucrose synthase 2 (putative) -- fatm_ Sucrose synthase
gene31000	Probable amino-acid racemase
gene14961	Probable mitochondrial chaperone bcs1 -- fatm_ Putative AAA family ATPase L572
gene08833	Carotenoid 9,10(9',10')-cleavage dioxygenase 1 (probable) -- fatm_ Carotenoid 9,10(9',10')-cleavage dioxygenase 1
gene18459	Thaumatin-like protein, Precursor (similar to) -- fatm_ Thaumatin-like protein
gene01563	Endoglucanase 24, Precursor (similar to) -- fatm_ Endoglucanase 20
gene13099	Disease resistance protein At4g27190 (probable) -- fatm_ Probable trehalose-phosphate phosphatase
gene22713	Glucan endo-1,3-beta-glucosidase-like protein At1g69295, Precursor (probable) -- fatm_ endo-1,3-beta-glucosidase-like protein
gene08663	fatm_ oxo-6-(2'-aminophenyl)hexa-2,4-dienoic acid hydrolase
gene01070	Phytochrome kinase substrate 1 (probable) -- fatm_ PHYTOCHROME KINASE SUBSTRATE 4
gene11154	Auxin-induced protein 5NG4 (probable) -- fatm_ WAT1-related protein At4g08300
gene09087	Probable calcium-binding protein CML18 -- fatm_ Polcalcin Jun o 2
gene30448	UPF0717 protein At5g11950 (similar to) -- fatm_ riboside 5'-monophosphate phosphoribohydrolase
gene05772	Amino-acid acetyltransferase (AGS) (probable) -- fatm_ Probable amino-acid acetyltransferase
gene23885	NADH-ubiquinone oxidoreductase chain 4 (probable)
gene07645	Amino acid permease 2 (putative) -- fatm_ acid permease 8
gene28510	F-box/FBD/LRR-repeat protein At1g13570 (probable) -- fatm_ FBD/LRR-repeat protein At1g13570
gene15055	Cytochrome P450 82A3 (probable) -- fatm_ Putative Myb family transcription factor At1g14600
gene19479	Wall-associated receptor kinase 2, Precursor (probable)
gene16677	Myb family transcription factor APL (AtAPL) (similar to)
gene26488	DNA polymerase zeta catalytic subunit (probable)
gene07608	Disease resistance response protein 206 (probable) -- fatm_ Dirigent protein
gene07357	Indole-3-acetic acid-induced protein ARG7 (putative) -- fatm_ Auxin-induced protein
gene25406	(+)-alpha-pinene synthase, chloroplastic, Precursor (probable)
gene14580	L-ascorbate peroxidase 3, peroxisomal (AtAPx03), Precursor (similar to) -- fatm_ ascorbate peroxidase S, chloroplastic/mitochondrial
gene22976	Ubiquitin carboxyl-terminal hydrolase 13 (AtUBP13) (probable) -- fatm_ MATH domain-containing protein At5g43560
gene12723	Probable RING-H2 finger protein ATL5G -- fatm_ H2 finger protein
gene00571	HVA22-like protein f (AtHVA22f) (similar to) -- fatm_ HVA22-like protein f
gene03405	Lipase maturation factor 2 (probable)
gene03515	Sex determination protein tasselseed-2 (probable) -- fatm_ dichloro-2,5-cyclohexadiene-1,4-diol dehydrogenase
gene34024	TMV resistance protein N (probable) -- fatm_ Protein SUPPRESSOR OF npr1-1, CONSTITUTIVE 1
gene01695	Indole-3-acetic acid-induced protein ARG7 (similar to) -- fatm_ Auxin-induced protein
gene23839	ADP-ribosylation factor 1 (putative) -- fatm_ ADP-ribosylation factor
gene32625	Nodulin-21 (N-21) (similar to) -- fatm_ Vacuolar iron transporter homolog
gene06004	Gibberellin 3-beta-dioxygenase 1 (AtGA3ox1) (putative) -- fatm_ Gibberellin 3-beta-dioxygenase 2
gene26012	Uridylate kinase (UK) (similar to)
gene22782	Zinc transporter ZIP6 (ZIP-6), Precursor (probable)
gene20886	Actin-like protein 13E (probable)
gene25120	RING-H2 zinc finger protein RHA4a (similar to) -- fatm_ H2 zinc finger protein RHA4a
gene15161	Serine-aspartate repeat-containing protein I, Precursor (probable)
gene00351	18.1 kDa class I heat shock protein (OsHsp18.1) (probable) -- fatm_ 17.6 kDa class I heat shock protein
gene30045	Zinc finger protein CONSTANS-LIKE 4 (probable) -- fatm_ component response regulator-like PRR73
gene10378	Probable glutathione S-transferase (similar to) -- fatm_ Probable glutathione S-transferase MSR-1
gene04784	Squamosa promoter-binding-like protein 10 (probable) -- fatm_ promoter-binding-like protein 8
gene29153	XK-related protein 6 (probable)
gene16719	Probable leucine-rich repeat receptor-like protein kinase At2g33170, Precursor (putative) -- fatm_ BRASSINOSTEROID INSENSITIVE 1-associated receptor kinase 1
gene12742	KRR1 small subunit processome component homolog (probable) -- fatm_ KRR1 small subunit processome component homolog
gene24670	BTB/POZ domain-containing protein At5g48800 (probable) -- fatm_ POZ domain-containing protein At3g22104
gene30474	RING-H2 finger protein ATL4N, Precursor (probable) -- fatm_ H2 finger protein
gene04187	Ocs element-binding factor 1 (OCSBF-1) (probable) -- fatm_ Ocs element-binding factor 1
gene23633	Holliday junction resolvase recU (probable)
gene17468	Asparaginyl-tRNA synthetase, cytoplasmic 2 (AsnRS 2) (putative) -- fatm_ Asparagine--tRNA ligase
gene23460	5'-3' exoribonuclease 3 (probable) -- fatm_ 5'-3' exoribonuclease
gene27873	Putative cytochrome P450 71A28 (probable)
gene18569	RING-H2 finger protein ATL1L (putative) -- fatm_ H2 finger protein ATL78
gene23232	Transcription elongation factor SPT5 (probable)
gene15685	Glucan endo-1,3-beta-glucosidase 14 ((1->3)-beta-glucanase 14), Precursor (probable) -- fatm_ endo-1,3-beta-glucosidase
gene31527	Pectinesterase 22 (PE 22), Precursor (similar to) -- fatm_ Pectinesterase/pectinesterase inhibitor
gene00572	HVA22-like protein f (AtHVA22f) (similar to) -- fatm_ HVA22-like protein f
gene34749	RAF proto-oncogene serine/threonine-protein kinase (probable)
gene06292	Outer dense fiber protein 2 (probable)
gene03930	Cysteine-rich repeat secretory protein 15, Precursor (similar to) -- fatm_ rich repeat secretory protein 15
gene11227	E3 ubiquitin-protein ligase Arkadia (probable) -- fatm_ ubiquitin ligase BIG BROTHER-related
gene22841	Zinc finger protein 7 (probable) -- fatm_ Zinc finger protein 7
gene19931	Non-structural protein V (probable)
gene15183	Abscisic acid 8'-hydroxylase 1 (ABA 8'-hydroxylase 1) (probable) -- fatm_ Taxane 10-beta-hydroxylase
gene14734	Probable replication factor C subunit 3 -- fatm_ factor C subunit 3
gene00519	Multiple C2 and transmembrane domain-containing protein 1 (probable) -- fatm_ Multiple C2 and transmembrane domain-containing protein 2
gene08526
gene15864	E3 ubiquitin-protein ligase RNF133 (probable) -- fatm_ H2 finger protein
gene30604	Sirohydrochlorin ferrochelatase (probable)
gene29285	MLO-like protein 13 (AtMlo13) (similar to) -- fatm_ MLO-like protein
gene01267	Putative auxin efflux carrier component 5 (AtPIN5) -- fatm_ Putative auxin efflux carrier component 5
gene05185	Major allergen Mal d 1 (putative) -- fatm_ allergen Car b 1 isoform
gene02011	Cysteine-rich receptor-like protein kinase 10 (Cysteine-rich RLK10), Precursor (probable) -- fatm_ BRASSINOSTEROID INSENSITIVE 1-associated receptor kinase 1
gene24017	Probable receptor-like protein kinase At2g23200, Precursor -- fatm_ Receptor-like protein kinase HERK 1
gene05803	Claudin-11 (probable)
gene26403	Xyloglucan glycosyltransferase 4 (AtCslC4) (putative) -- fatm_ Xyloglucan glycosyltransferase
gene24884	Phytochrome E (putative) -- fatm_ Phytochrome A
gene23762	(RS)-norcoclaurine 6-O-methyltransferase (6-OMT) (probable) -- fatm_ hydroxy-N-methyl-(S)-coclaurine 4'-O-methyltransferase
gene25911	UPF0481 protein At3g47200 (probable) -- fatm_ UPF0481 protein At3g47200
gene32507	WW domain-containing oxidoreductase (probable) -- fatm_ Short-chain dehydrogenase TIC 32, chloroplastic
gene15494	Heat stress transcription factor B-4 (AtHsfB4) (probable)
gene27704	Anthranilate N-benzoyltransferase protein 1 (probable) -- fatm_ Taxadien-5-alpha-ol O-acetyltransferase
gene23807	fatm_ Uncharacterized acetyltransferase At3g50280
gene04996	Potassium channel AKT1 (similar to) -- fatm_ Potassium channel AKT1
gene09730	Wall-associated receptor kinase-like 8, Precursor (probable) -- fatm_ associated receptor kinase-like
gene32205	Wall-associated receptor kinase 3, Precursor (probable) -- fatm_ Wall-associated receptor kinase
gene31777	FAS-associated factor 2-B (probable) -- fatm_ FAS-associated factor 2
gene02706	Thromboxane-A synthase (TXA synthase) (probable) -- fatm_ Lithocholate 6-beta-hydroxylase
gene19543	Tyrosine-protein phosphatase non-receptor type 22 (probable)
gene31658	NAC domain-containing protein 78 (ANAC078) (similar to) -- fatm_ NAC transcription factor NAM
gene26543	Putative cyclic nucleotide-gated ion channel 19 (probable)
gene22162	Testis-specific chromodomain protein Y 2 (probable)
gene24660	Octanoyltransferase (probable)
gene00990	RNA-directed RNA polymerase 3D-POL (probable)
gene08953	Sec14 cytosolic factor (PI/PC TP) (probable) -- fatm_ Phosphatidylinositol/phosphatidylcholine transfer protein
gene08350	Valyl-tRNA synthetase (ValRS) (probable)
gene20307	Probable N-methylproline demethylase
gene12841	Cyclic nucleotide-gated ion channel 1 (AtCNGC1) (probable) -- fatm_ Putative cyclic nucleotide-gated ion channel
gene15160	conserved hypothetical protein -- fatm_ Uncharacterized 17.7 kDa protein in bps2 3'region
gene08052	Hyoscyamine 6-dioxygenase (probable) -- fatm_ deoxymugineic-acid 2'-dioxygenase
gene29235	Metacaspase-1 (AtMCP1b) (probable) -- fatm_ Metacaspase-1
gene29284	MLO-like protein 13 (AtMlo13) (similar to) -- fatm_ MLO protein homolog 1
gene23426	Outer membrane usher protein psaC, Precursor (probable)
gene26535	Serine/threonine-protein kinase SSK22 (probable) -- fatm_ activated protein kinase HOG1
gene27636	NADPH oxidase activator (NOX activator) (probable)
gene31742	DNA polymerase III polC-type (PolIII) (probable) -- fatm_ Probable ATP-dependent helicase DinG homolog
gene18876	Trichoplein keratin filament-binding protein (Protein TCHP) (probable)
gene31875	Chorion protein S36, Precursor (probable)
gene09536	Interleukin-4 receptor alpha chain (IL-4R-alpha), Precursor (probable)
gene09293	NAC domain-containing protein 78 (ANAC078) (similar to) -- fatm_ NAC transcription factor NAM
gene21073	Myb family transcription factor APL (AtAPL) (similar to) -- fatm_ Myb family transcription factor APL
gene04289	Cyanohydrin beta-glucosyltransferase (probable) -- fatm_ UDP-glycosyltransferase 83A1
gene00349	RING-H2 finger protein ATL2I (similar to) -- fatm_ Putative RING-H2 finger protein ATL71
gene10788	Expansin-like B1 (AtEXLB1), Precursor (putative) -- fatm_ Expansin-like B1
gene01337	TATA-box-binding protein (TBP) (probable)
gene31235	Exostosin-2 (probable) -- fatm_ Xylogalacturonan beta-1,3-xylosyltransferase
gene03356	Cytochrome P450 716B1 (probable) -- fatm_ Taxane 13-alpha-hydroxylase
gene25704	Acid phosphatase 1, Precursor (similar to) -- fatm_ Stem 31 kDa glycoprotein
gene07096	Deacetylvindoline O-acetyltransferase (probable) -- fatm_ Salutaridinol 7-O-acetyltransferase
gene11643	UPF0481 protein At3g47200 (probable) -- fatm_ UPF0481 protein At3g47200
gene24693	Anthocyanidin 3-O-glucosyltransferase 2 (probable) -- fatm_ Kaempferol 3-O-beta-D-galactosyltransferase
gene08354	TMV resistance protein N (similar to) -- fatm_ Protein SUPPRESSOR OF npr1-1, CONSTITUTIVE 1
gene09089	Polcalcin Jun o 2 (probable) -- fatm_ Polcalcin Jun o 2
gene11141	RING finger protein 126 (probable) -- fatm_ finger protein 126-B
gene09429	Putative disease resistance protein RGA3 (probable) -- fatm_ Putative disease resistance protein RGA3
gene11634	Phospholipase D alpha 1 (PLD 1), Precursor (putative) -- fatm_ Phospholipase D alpha 1
gene19515	Alpha-latroinsectotoxin (Alpha-LIT), Precursor (probable) -- fatm_ Ankyrin repeat-containing protein At3g12360
gene15061	Adenylate cyclase (probable)
gene09165	Natterin-3, Precursor (probable)
gene05133	UPF0481 protein At3g47200 (probable)
gene27003	Delta-latroinsectotoxin (Delta-LIT), Precursor (probable)
gene07360	Auxin-induced protein X10A (similar to) -- fatm_ Auxin-induced protein
gene00739	Dedicator of cytokinesis protein 4 (probable)
gene08839	Carotenoid cleavage dioxygenase 8, chloroplastic (AtCCD8), Precursor (similar to) -- fatm_ Carotenoid cleavage dioxygenase 8 homolog B, chloroplastic
gene32672	Putative ankyrin repeat protein L120 (probable)
gene27627	Probable serine/threonine-protein kinase DDB_G0272282
gene26724	Olfactory receptor 52Z1 (probable)
gene01847	Auxin-induced protein 5NG4 (probable) -- fatm_ WAT1-related protein At3g30340
gene05428	GDSL esterase/lipase 5, Precursor (probable) -- fatm_ esterase/lipase
gene25389	Peptide transporter PTR1 (probable) -- fatm_ Putative nitrate excretion transporter 7
gene07024	Protein Hook homolog (probable)
gene31054	Equilibrative nucleoside transporter 2 (Equilibrative NBMPR-insensitive nucleoside transporter) (probable) -- fatm_ Equilibrative nucleotide transporter 8
gene23401	Auxin-induced protein 5NG4 (probable) -- fatm_ WAT1-related protein At3g30340
gene28959	Protein FLOWERING LOCUS T (similar to) -- fatm_ Protein BROTHER of FT and TFL 1
gene21785	Cytosolic Fe-S cluster assembly factor NAR1 (probable)
gene21898	UPF0481 protein At3g47200 (probable) -- fatm_ UPF0481 protein At3g47200
gene31457	Nuclear transcription factor Y subunit B-3 (AtNF-YB-3) (similar to) -- fatm_ transcription factor Y subunit B
gene05775	Putative F-box protein At5g55150 (probable) -- fatm_ F-box protein
gene31763	BTB/POZ domain-containing protein 1 (HCV NS5A-transactivated protein 8) (probable)
gene11746	RING finger protein 126 (similar to) -- fatm_ finger protein 126-B
gene19544	Peroxidase 27 (Atperox P27), Precursor (similar to) -- fatm_ Lignin-forming anionic peroxidase
gene19772
gene20053	Cyclic nucleotide-gated ion channel 1 (AtCNGC1) (probable) -- fatm_ Putative cyclic nucleotide-gated ion channel
gene25894	UPF0481 protein At3g47200 (probable) -- fatm_ UPF0481 protein At3g47200
gene23297	Pectinesterase PPE8B (PE PPE8B), Precursor (similar to) -- fatm_ Pectinesterase/pectinesterase inhibitor
gene10730	Ent-kaurenoic acid oxidase 2 (AtKAO2) (putative) -- fatm_ kaurenoic acid oxidase 1
gene11883
gene09011	Sulfotransferase 17 (AtSOT17) (probable) -- fatm_ Cytosolic sulfotransferase
gene19513	Ankyrin repeat-containing protein At3g12360 (probable) -- fatm_ Ankyrin repeat-containing
gene02648
gene20055	Probable cyclic nucleotide-gated ion channel 10 -- fatm_ Probable cyclic nucleotide-gated ion channel 10
gene07996	Transcription factor hamlet (probable)
gene25914	UPF0481 protein At3g47200 (probable) -- fatm_ UPF0481 protein At3g47200
gene26554	2-C-methyl-D-erythritol 4-phosphate cytidylyltransferase (MCT) (probable)
gene16619	Ethylene-responsive transcription factor 1B (AtERF1B) (probable) -- fatm_ Pathogenesis-related genes transcriptional activator PTI5
gene07443	60S ribosomal protein L5-2 (similar to) -- fatm_ Probable nucleoredoxin 1
gene08077	Ethylene-responsive transcription factor 1B (AtERF1B) (probable) -- fatm_ Pathogenesis-related genes transcriptional activator PTI5
gene24065	Fruiting body protein SC14, Precursor (probable)
gene08254	LOB domain-containing protein 29 (AS2-like protein 16) (similar to) -- fatm_ LOB domain-containing protein 29
gene19239	Amidophosphoribosyltransferase (probable)
gene35151	ATP synthase subunit a (probable)
gene34019	MATH and LRR domain-containing protein PFE0570w (probable)
gene23233
gene19391	Glucose-6-phosphate 1-dehydrogenase (G6PD) (probable)
gene34621	Flavonol sulfotransferase-like (probable) -- fatm_ Cytosolic sulfotransferase
gene34808	Isopentenyl-diphosphate delta-isomerase (IPP isomerase) (probable)
gene20054	Cyclic nucleotide-gated ion channel 1 (AtCNGC1) (probable) -- fatm_ Putative cyclic nucleotide-gated ion channel 9
gene18397	Cyclic nucleotide-gated ion channel 1 (AtCNGC1) (probable) -- fatm_ Putative cyclic nucleotide-gated ion channel
gene07861	B3 domain-containing protein At2g33720 (probable) -- fatm_ Putative B3 domain-containing protein At1g78640
gene10249	Ankyrin repeat-containing protein At3g12360 (probable)
gene13209	fatm_ Ferric reduction oxidase
gene01940
