# Supplementary material for: Identification of genes preferentially expressed in wild strawberry receptacle fruit and demonstration of their promoter activities
Source: Hortic Res. 2019 May 1;6:50. doi: 10.1038/s41438-019-0134-6 (PMC6491448; doi:10.1038/s41438-019-0134-6)
Supplement: Supplementary file 4 — Revised Dataset S2 [file 41438_2019_134_MOESM4_ESM.xlsx]

## Sheet: Sheet1
Dataset S2. Transcription factors in the list of 589 receptacle preferentially-expressed genes
Gene	Description	TF family
gene15193	Ocs element-binding factor 1 (OCSBF-1) (probable) -- fatm_ Ocs element-binding factor 1	bZIP
gene26119	Agamous-like MADS-box protein AGL8 (FRUITFULL) homolog (putative)	MADS
gene26118	Developmental protein SEPALLATA 1 (probable)	MADS
gene21302	Transcription factor bHLH61 (bHLH 61) (probable) -- fatm_ Transcription factor	bHLH
gene05722	LOB domain-containing protein 38 (AS2-like protein 40) (putative) -- fatm_ LOB domain-containing protein 38	LBD
gene02647	Homeobox protein knotted-1-like 2 (similar to) -- fatm_ Homeobox protein knotted-1-like	TALE
gene29726	Squamosa promoter-binding protein 1 (similar to) -- fatm_ promoter-binding-like protein 8	SBP
gene19507	Homeobox protein SHOOT MERISTEMLESS (similar to) -- fatm_ Homeobox protein knotted-1-like	TALE
gene03606	Homeobox protein knotted-1-like 6 (similar to) -- fatm_ Homeobox protein knotted-1-like	TALE
gene07984	Myb-like protein J (probable) -- fatm_ Transcription factor DIVARICATA	MYB
gene14981	Zinc finger protein CONSTANS-like 4	CO-like
gene30428	Dof zinc finger protein DOF1.4 (AtDOF1.4) (similar to) -- fatm_ Dof zinc finger protein	Dof
gene00738	Myb-like protein J (probable) -- fatm_ Transcription factor MYB1R1	MYB
gene06295	Squamosa promoter-binding-like protein 13 (probable) -- fatm_ promoter-binding-like protein 13B	SBP
gene12030	Transcription factor bHLH96 (bHLH 96) (probable) -- fatm_ Transcription factor bHLH96	bHLH
gene05263	Zinc finger protein 2 (similar to) -- fatm_ Zinc finger protein 7	C2H2
gene15702	Ethylene-responsive transcription factor WIN1 (similar to)	ERF
gene18718	BEL1-like homeodomain protein 9 (BEL1-like protein 9) (probable) -- fatm_ BEL1-like homeodomain protein	TALE
gene14913	tRNA-dihydrouridine synthase 1-like (probable) -- fatm_ SHI RELATED SEQUENCE	SRS
gene24821	Transcription repressor MYB5 (AtMYB5) (similar to) -- fatm_ Anthocyanin regulatory C1 protein	MYB
gene01338	Squamosa promoter-binding-like protein 13 (probable) -- fatm_ promoter-binding-like protein	SBP
gene06301	MADS-box transcription factor 17 (probable) -- fatm_ MADS-box	MADS
gene02646	Homeobox-leucine zipper protein HOX19 (similar to) -- fatm_ Homeobox-leucine zipper protein	HD-ZIP
gene21124	Probable WRKY transcription factor 13 -- fatm_ WRKY transcription factor 13	WRKY
gene26895	Transcription factor bHLH93 (bHLH 93) (similar to) -- fatm_ Transcription factor bHLH93	bHLH
gene22289	Transcription factor bHLH96 (bHLH 96) (probable) -- fatm_ Transcription factor bHLH96	bHLH
gene21000	Transcription factor bHLH51 (bHLH 51) (probable) -- fatm_ Transcription factor bHLH51	bHLH
gene28478	Protein LATERAL ORGAN BOUNDARIES (AS2-like protein 4) (similar to) -- fatm_ Protein LATERAL ORGAN BOUNDARIES	LBD
gene20865	BEL1-like homeodomain protein 9 (BEL1-like protein 9) (probable) -- fatm_ BEL1-like homeodomain protein	TALE
gene11882	Dehydration-responsive element-binding protein 3 (similar to) -- fatm_ Ethylene-responsive transcription factor	ERF
gene22505	Zinc finger protein MAGPIE (similar to) -- fatm_ finger protein MAGPIE	C2H2
gene32187	Dof zinc finger protein DOF5.6 (AtDOF5.6) (probable) -- fatm_ finger protein DOF5.6	Dof
gene04810	Ethylene-responsive transcription factor ERF034 (similar to) -- fatm_ Ethylene-responsive transcription factor	ERF
gene13545	Myb family transcription factor APL (AtAPL) (probable) -- fatm_ Myb family transcription factor APL	G2-like
gene19709	Myb family transcription factor APL (AtAPL) (putative) -- fatm_ Myb family transcription factor APL	G2-like
gene09948	WUSCHEL-related homeobox 3B (similar to)	WOX
gene30741	MADS-box protein SHORT VEGETATIVE PHASE (SVP) (probable) -- fatm_ MADS-box	MADS
gene22024	Probable WRKY transcription factor 51 (similar to) -- fatm_ Probable WRKY transcription factor	WRKY
gene03712	Transcription factor MYB21 (AtMYB21) (similar to) -- fatm_ Trichome differentiation protein GL1	MYB
gene14128	Dof zinc finger protein DOF2.4 (AtDOF2.4) (similar to) -- fatm_ Dof zinc finger protein DOF2	Dof
gene04864	Probable WRKY transcription factor 12 (similar to) -- fatm_ Probable WRKY transcription factor 12	WRKY
gene30953	Two-component response regulator ARR18 (similar to) -- fatm_ Two-component response regulator	G2-like
gene16677	Myb family transcription factor APL (AtAPL) (similar to)	MYB
gene04784	Squamosa promoter-binding-like protein 10 (probable) -- fatm_ promoter-binding-like protein 8	SBP
gene04187	Ocs element-binding factor 1 (OCSBF-1) (probable) -- fatm_ Ocs element-binding factor 1	bZIP
gene31658	NAC domain-containing protein 78 (ANAC078) (similar to) -- fatm_ NAC transcription factor NAM	NAC
gene09293	NAC domain-containing protein 78 (ANAC078) (similar to) -- fatm_ NAC transcription factor NAM	NAC
gene21073	Myb family transcription factor APL (AtAPL) (similar to) -- fatm_ Myb family transcription factor APL	G2-like
gene31457	Nuclear transcription factor Y subunit B-3 (AtNF-YB-3) (similar to) -- fatm_ transcription factor Y subunit B	NF-YB
gene16619	Ethylene-responsive transcription factor 1B (AtERF1B) (probable) -- fatm_ Pathogenesis-related genes transcriptional activator PTI5	ERF
gene08254	LOB domain-containing protein 29 (AS2-like protein 16) (similar to) -- fatm_ LOB domain-containing protein 29	LBD
gene08077	Ethylene-responsive transcription factor 1B (AtERF1B) (probable) -- fatm_ Pathogenesis-related genes transcriptional activator PTI5	ERF
