# Supplementary material for: Identification of genes preferentially expressed in wild strawberry receptacle fruit and demonstration of their promoter activities
Source: Hortic Res. 2019 May 1;6:50. doi: 10.1038/s41438-019-0134-6 (PMC6491448; doi:10.1038/s41438-019-0134-6)
Supplement: Supplementary file 5 — Dataset S3 [file 41438_2019_134_MOESM5_ESM.xlsx]

## Sheet: Sheet1
Dataset S3. Regulatory elements identified in tested promoter sequences. Analysis completed using PlantPAN 3.0 with Malus domestica transcription factors.
F. vesca promoter	PlantPAN 3.0 transcription factor binding site ID	Position	Strand	Binding sequence	Transcription Factor
Gene02647	TFmatrixID_0318	1628	+	tattGGTTAa	MDP0000164819
Gene02647	TFmatrixID_0318	1915	+	caaaGGTTAa	MDP0000164819
Gene03606	TFmatrixID_0318	122	+	gctaGGTTAa	MDP0000164819
Gene03606	TFmatrixID_0397	2008	+	ttaGCGTAaa	MDP0000762302
Gene21624	TFmatrixID_0318	100	-	tTAACCgacg	MDP0000164819
Gene21624	TFmatrixID_0318	215	+	cgtcGGTTAa	MDP0000164819
Gene21624	TFmatrixID_0397	1568	-	acTACGCaaa	MDP0000762302
Gene19774	TFmatrixID_0318	537	-	tTAACCatct	MDP0000164819
Gene19774	TFmatrixID_0318	546	-	tTAACCaatc	MDP0000164819
Gene19774	TFmatrixID_0318	584	+	ttacGGTTAa	MDP0000164819
Gene19774	TFmatrixID_0318	1438	+	gaacGGTTAa	MDP0000164819
Gene19774	TFmatrixID_0397	1253	+	ttcGCGTAtg	MDP0000762302
Gene06301	TFmatrixID_0318	129	-	tTAACCaaac	MDP0000164819
Gene06301	TFmatrixID_0318	354	-	tTAACCgatt	MDP0000164819
Gene06301	TFmatrixID_0318	938	-	tTAACCcata	MDP0000164819
Gene06301	TFmatrixID_0318	1456	+	gtttGGTTAa	MDP0000164819
Gene06301	TFmatrixID_0318	1992	-	tTAACCcata	MDP0000164819
Gene06301	TFmatrixID_0318	2305	-	tTAACCatgg	MDP0000164819
Gene16792	TFmatrixID_0318	1564	-	tTAACCttaa	MDP0000164819
Gene16792	TFmatrixID_0318	1731	-	tTAACCctaa	MDP0000164819
